# Supplementary material for: CEA expression heterogeneity and plasticity confer resistance to the CEA-targeting bispecific immunotherapy antibody cibisatamab (CEA-TCB) in patient-derived colorectal cancer organoids
Source: J Immunother Cancer. 2019 Apr 15;7:101. doi: 10.1186/s40425-019-0575-3 (PMC6463631; doi:10.1186/s40425-019-0575-3)
Supplement: Supplementary file 1 — Table S1. Genome-wide RNA expression analysis of FACS sorted CEAhi and CEAlo PDO cells. (XLSX 1049 kb) [file 40425_2019_575_MOESM1_ESM.xlsx]

## Sheet: Supplementary Table 1.gct
#1.2
13929	6
NAME	DESCRIPTION	CRC-03 CEAhi	CRC-08 CEAhi	CRC-06 CEAhi	CRC-03 CEAlo	CRC-08 CEAlo	CRC-06 CEAlo
A1CF		133.053	8.28942	0.784002	125.695	0	0
A4GALT		4.53591	23.2104	43.1201	75.0115	35.9597	40.5089
AAAS		98.2781	94.4994	86.2402	135.832	70.0754	81.9179
AACS		98.2781	237.077	350.449	174.351	304.275	385.284
AADACL3		0	0	0	0	0	0
AADAT		0	0	3.13601	7.09568	5.53227	9.00197
AAED1		13.6077	9.9473	41.5521	36.4921	28.5834	49.5108
AAGAB		364.385	387.945	580.945	455.137	491.45	632.838
AAK1		193.532	321.629	176.4	123.668	187.175	160.235
AAMDC		21.1676	188.999	137.984	9.12302	145.683	163.836
AAMP		635.028	336.55	1372.79	1414.07	1591.45	1314.29
AAR2		783.201	490.734	315.169	428.782	284.912	280.861
AARS		579.085	719.522	294.001	544.34	696.144	298.865
AARS2		40.8232	54.7102	21.952	28.3827	23.0511	34.2075
AARSD1		51.407	41.4471	4.70401	9.12302	13.8307	3.60079
AASDH		77.1105	33.1577	107.408	56.7654	162.28	126.028
AASDHPPT		249.475	127.657	87.8082	270.65	90.3603	78.3171
AASS		12.0958	0	0	5.06834	5.53227	0
AATF		751.45	245.367	101.92	371.003	183.487	170.137
AATK		204.116	92.8415	11.76	93.2575	66.3872	36.9081
ABAT		1.51197	9.9473	10.192	57.7791	20.285	7.20157
ABCA1		9.07183	69.6311	30.5761	0	46.1022	67.5148
ABCA12		0	0	0	4.05467	0	0
ABCA13		0	0	2.352	0	0	0
ABCA2		43.8472	125.999	59.5841	38.5194	92.2044	72.0157
ABCA3		0	34.8156	6.27201	0	1.84409	1.80039
ABCA4		0	1.65788	0	10.1367	0	0
ABCA5		3.02394	13.2631	10.976	8.10935	27.6613	8.10177
ABCA7		48.3831	82.8942	88.5922	23.3144	118.022	136.83
ABCB1		119.446	18.2367	0	223.007	5.53227	0.900197
ABCB10		19.6556	13.2631	46.2561	32.4374	35.9597	36.9081
ABCB4		0	4.97365	0	0	31.3495	0
ABCB6		9.07183	54.7102	0.784002	17.2324	24.8952	1.80039
ABCB7		377.993	190.657	122.304	209.829	258.172	188.141
ABCB8		21.1676	38.1313	29.0081	30.4101	35.0377	29.7065
ABCB9		80.1345	86.21	101.136	34.4647	65.4652	99.0216
ABCC1		54.431	29.8419	95.6482	122.654	82.984	115.225
ABCC10		34.7753	9.9473	62.7201	92.2439	19.3629	27.0059
ABCC2		25.7035	0	0.784002	62.8475	0	1.80039
ABCC3		312.978	601.812	390.433	162.187	457.334	450.999
ABCC4		99.7901	106.105	102.704	132.791	82.984	155.734
ABCC5		80.1345	202.262	140.336	85.1482	153.059	97.2213
ABCC6		30.2394	0	0	8.10935	9.22044	1.80039
ABCC9		39.3112	0	0	111.504	0	0
ABCD1		37.7993	23.2104	2.352	4.05467	14.7527	6.30138
ABCD3		131.541	18.2367	158.368	203.747	64.5431	186.341
ABCD4		3.02394	9.9473	24.3041	47.6424	90.3603	26.1057
ABCE1		276.691	351.471	196.784	373.03	181.643	211.546
ABCF1		925.326	1240.1	768.322	806.88	560.603	825.48
ABCF2		278.203	132.631	283.025	391.276	233.277	342.975
ABCF3		51.407	66.3154	79.9682	51.6971	94.0485	73.8161
ABCG1		6.04788	217.183	166.992	0	233.277	104.423
ABCG2		0	29.8419	1.568	8.10935	70.0754	1.80039
ABHD1		46.8711	14.921	1.568	7.09568	24.8952	0
ABHD10		199.58	130.973	102.704	133.804	228.667	116.125
ABHD11		387.065	281.84	312.033	247.335	208.382	218.748
ABHD12		583.621	565.338	224.224	318.292	346.689	213.347
ABHD12B		0	0	0	0	1.84409	0
ABHD13		72.5746	79.5784	32.1441	30.4101	62.699	54.912
ABHD14A		24.1915	8.28942	7.05601	19.2597	7.37635	16.2035
ABHD14B		533.726	406.182	149.744	354.784	319.027	143.131
ABHD15		57.4549	116.052	57.2321	91.2302	58.0888	85.5187
ABHD16A		27.2155	39.7892	13.328	24.328	5.53227	9.00197
ABHD17A		77.1105	43.105	102.704	78.0525	60.8549	89.1195
ABHD17B		36.2873	33.1577	45.4721	39.5331	70.0754	50.411
ABHD17C		589.669	910.178	607.601	460.206	982.899	477.104
ABHD18		34.7753	28.184	30.5761	45.6151	29.5054	30.6067
ABHD2		695.507	1404.23	2158.36	1407.99	1227.24	1415.11
ABHD3		34.7753	13.2631	33.7121	30.4101	8.2984	30.6067
ABHD4		19.6556	64.6575	22.736	32.4374	145.683	59.413
ABHD5		40.8232	29.8419	10.976	48.6561	6.45431	12.6028
ABHD6		74.0866	0	15.68	120.627	13.8307	25.2055
ABHD8		1.51197	44.7629	14.896	0	51.6345	21.6047
ABI1		164.805	159.157	320.657	180.433	285.834	207.045
ABI2		225.284	402.866	258.721	211.857	353.143	302.466
ABL1		104.326	147.552	182.672	180.433	132.774	193.542
ABL2		638.052	535.497	585.649	545.354	349.455	523.915
ABLIM1		1044.77	1487.12	384.945	864.659	1206.03	466.302
ABLIM2		10.5838	11.6052	18.032	5.06834	32.2716	4.50098
ABLIM3		10.5838	125.999	131.712	8.10935	56.2447	94.5207
ABO		0	0	0	0	4.61022	2.70059
ABR		99.7901	81.2363	108.976	106.435	104.191	107.123
ABRACL		426.376	247.025	839.666	476.424	407.544	644.541
ABRAXAS1		19.6556	59.6838	41.5521	34.4647	63.6211	43.2094
ABRAXAS2		37.7993	157.499	95.6482	107.449	92.2044	90.0197
ABT1		374.969	200.604	447.665	426.755	305.197	493.308
ABTB1		27.2155	54.7102	47.0401	7.09568	71.9195	20.7045
ABTB2		273.667	69.6311	63.5041	245.308	49.7904	27.0059
ACAA1		353.801	215.525	295.569	363.907	194.551	312.368
ACAA2		308.442	116.052	157.584	241.253	212.07	162.035
ACACA		266.107	222.156	76.0482	252.404	124.476	171.037
ACACB		0	66.3154	8.62402	4.05467	21.207	22.5049
ACAD10		34.7753	79.5784	50.1761	23.3144	119.866	78.3171
ACAD11		0	0	5.48801	0	7.37635	0.900197
ACAD8		25.7035	49.7365	71.3442	70.9568	43.3361	86.4189
ACAD9		204.116	109.42	130.928	154.078	158.592	171.037
ACADM		86.1824	256.972	137.2	73.9978	141.073	269.159
ACADS		58.9669	873.705	228.928	57.7791	458.256	248.454
ACADSB		34.7753	38.1313	44.6881	39.5331	70.0754	45.0098
ACADVL		343.217	445.971	623.281	303.087	641.743	543.719
ACAP1		0	24.8683	0	5.06834	7.37635	2.70059
ACAP2		143.637	127.657	79.1842	169.283	182.565	90.9199
ACAP3		9.07183	19.8946	19.6	16.2187	4.61022	14.4031
ACAT1		63.5028	23.2104	228.928	763.293	221.291	238.552
ACAT2		672.827	334.893	776.946	706.527	281.224	869.59
ACBD3		793.785	714.548	585.649	595.024	463.788	510.412
ACBD4		0	24.8683	17.248	15.205	44.2581	23.4051
ACBD5		98.2781	104.447	198.352	70.9568	140.151	123.327
ACBD6		175.389	147.552	186.592	224.021	126.32	143.131
ACBD7		4.53591	4.97365	14.112	0	4.61022	5.40118
ACCS		48.3831	145.894	23.52	5.06834	82.984	34.2075
ACD		99.7901	116.052	109.76	85.1482	84.8281	77.4169
ACE		0	0	1.568	0	9.22044	0
ACE2		18.1437	0	0	41.5604	0	0.900197
ACER2		6.04788	0	0	0	0	1.80039
ACER3		155.733	64.6575	85.4562	203.747	66.3872	58.5128
ACHE		0	0	0	0	0	0
ACIN1		207.14	235.42	227.36	236.185	205.616	289.863
ACKR2		0	0	0	0	0	0
ACLY		1332.05	833.916	772.242	1428.26	556.915	859.688
ACO1		235.867	205.578	120.736	243.28	103.269	130.529
ACO2		356.825	639.943	575.457	441.96	700.754	523.915
ACOT11		178.413	170.762	169.344	95.2849	162.28	187.241
ACOT13		74.0866	21.5525	89.3762	105.422	133.696	98.1215
ACOT2		25.7035	215.525	78.4002	34.4647	212.07	98.1215
ACOT4		0	0	11.76	44.6014	12.9086	16.2035
ACOT7		131.541	129.315	204.624	134.818	154.903	300.666
ACOT8		241.915	174.078	180.32	226.048	153.981	147.632
ACOT9		426.376	305.051	471.969	422.7	352.221	348.376
ACOX1		712.138	527.207	343.393	451.083	223.135	305.167
ACOX2		16.6317	0	0	0	0	0.900197
ACOX3		63.5028	97.8152	19.6	50.6834	82.984	49.5108
ACOXL		0	0	6.27201	0	1.84409	2.70059
ACP1		548.846	893.599	1034.1	671.049	1048.36	920.001
ACP2		285.763	193.972	142.688	287.882	158.592	137.73
ACP5		0	0	0	0	5.53227	1.80039
ACP6		42.3352	79.5784	77.6162	31.4237	82.984	62.1136
ACP7		25.7035	0	3.92001	5.06834	6.45431	8.10177
ACPP		0	0	0	9.12302	10.1425	3.60079
ACRBP		0	11.6052	0	0	12.9086	0
ACSF2		49.895	48.0786	35.2801	60.8201	67.3092	45.0098
ACSF3		21.1676	44.7629	38.4161	44.6014	77.4517	36.9081
ACSL1		18.1437	13.2631	108.192	39.5331	62.699	108.924
ACSL3		388.577	490.734	687.569	484.534	297.82	807.477
ACSL4		195.044	142.578	319.873	318.292	422.296	243.053
ACSL5		411.256	1175.44	1659.73	651.789	1624.64	1363.8
ACSL6		13.6077	0	0	27.3691	0	0
ACSM3		28.7275	71.289	4.70401	14.1914	23.9732	22.5049
ACSS1		111.886	528.865	21.952	44.6014	301.509	65.7144
ACSS2		287.275	121.026	128.576	476.424	76.5297	171.037
ACTA2		0	14.921	0.784002	0	17.5188	3.60079
ACTB		7605.21	8856.42	10433.5	6288.8	6225.64	8571.67
ACTBL2		0	0	0	0	0	1.80039
ACTG1		17844.3	5157.68	21590.6	24756.8	8821.2	21417.5
ACTL10		119.446	0	17.248	36.4921	20.285	26.1057
ACTL6A		282.739	454.26	306.545	253.417	218.525	258.356
ACTL8		27.2155	1.65788	0	0	0	0
ACTN1		2455.44	4720	2143.46	1723.24	3109.13	1968.73
ACTN4		7476.7	1881.7	11270.8	15332.8	6184.15	11352.4
ACTR10		185.972	605.128	399.841	274.704	381.726	342.075
ACTR1A		246.451	346.498	372.401	214.898	291.366	301.566
ACTR1B		192.02	386.287	290.081	225.034	444.425	281.762
ACTR2		1162.71	1409.2	1423.75	974.136	1131.35	1149.55
ACTR3		799.833	402.866	841.234	1185.99	554.149	830.882
ACTR3B		93.7422	86.21	65.0721	76.0252	106.957	64.8142
ACTR3C		9.07183	8.28942	13.328	3.04101	42.414	9.90216
ACTR5		98.2781	29.8419	70.5601	276.732	70.0754	125.127
ACTR6		99.7901	53.0523	50.9601	89.2028	86.6722	86.4189
ACTR8		80.1345	44.7629	57.2321	112.517	90.3603	44.1096
ACTRT3		19.6556	4.97365	14.112	0	21.207	3.60079
ACVR1		33.2634	4.97365	59.5841	58.7928	67.3092	110.724
ACVR1B		169.341	99.473	98.7842	199.693	82.0619	105.323
ACVR1C		22.6796	0	19.6	4.05467	15.6748	0
ACVR2A		49.895	36.4734	20.384	54.7381	38.7259	17.1037
ACVR2B		117.934	130.973	83.8882	152.05	93.1265	63.914
ACVRL1		0	56.3681	5.48801	0	20.285	0
ACY1		108.862	155.841	59.5841	68.9295	54.4006	37.8083
ACY3		0	1.65788	6.27201	1.01367	0	4.50098
ACYP1		92.2302	49.7365	68.2081	102.381	147.527	81.0177
ACYP2		7.55986	58.0259	21.952	9.12302	22.1291	38.7085
ADA		104.326	121.026	77.6162	184.488	98.6587	88.2193
ADA2		0	0	0	0	0	0
ADAL		89.2063	101.131	14.896	33.4511	75.6076	16.2035
ADAM10		205.628	175.736	179.536	467.301	275.691	200.744
ADAM11		7.55986	0	0	0	0	1.80039
ADAM15		1016.04	2088.93	1096.82	778.498	923.888	1006.42
ADAM17		674.339	1450.65	950.994	635.57	1369.24	948.807
ADAM19		238.891	293.445	677.377	186.515	154.903	541.918
ADAM22		0	0	0	5.06834	17.5188	0
ADAM23		0	0	14.112	0	0	0
ADAM28		0	0	0	0	4.61022	0
ADAM32		0	0	0	0	0	0
ADAM8		21.1676	154.183	41.5521	14.1914	123.554	53.1116
ADAM9		68.0387	104.447	134.848	112.517	103.269	135.03
ADAMTS1		0	0	0	0	0	0
ADAMTS13		0	8.28942	17.248	2.02734	15.6748	11.7026
ADAMTS14		24.1915	13.2631	0	20.2734	20.285	5.40118
ADAMTS15		9.07183	11.6052	1.568	0	6.45431	18.9041
ADAMTS17		0	0	3.13601	0	0	8.10177
ADAMTS19		0	21.5525	11.76	0	28.5834	1.80039
ADAMTS6		0	0	0	12.164	0	0
ADAMTS7		0	0	0	2.02734	5.53227	2.70059
ADAMTS9		0	0	6.27201	0	0	3.60079
ADAMTSL2		1.51197	4.97365	0.784002	2.02734	26.7393	0
ADAMTSL4		0	13.2631	2.352	0	18.4409	0
ADAMTSL5		9.07183	29.8419	29.0081	47.6424	14.7527	35.1077
ADAP1		390.089	722.837	670.321	288.896	380.804	589.629
ADAP2		13.6077	34.8156	7.05601	8.10935	15.6748	0
ADAR		727.258	578.601	1023.12	651.789	597.485	828.181
ADARB1		7.55986	23.2104	12.544	6.08201	11.9866	25.2055
ADAT1		145.149	134.289	95.6482	130.763	72.8415	76.5167
ADAT2		266.107	177.394	133.28	166.242	195.473	119.726
ADCK1		51.407	49.7365	18.816	42.5741	55.3227	23.4051
ADCK2		151.197	81.2363	130.144	144.955	55.3227	100.822
ADCK5		92.2302	134.289	68.9921	35.4784	109.723	54.0118
ADCY1		4.53591	0	0	2.02734	0	0
ADCY3		61.9908	56.3681	50.9601	167.255	66.3872	72.0157
ADCY4		4.53591	26.5261	0.784002	0	16.5968	6.30138
ADCY5		0	0	0	0	0	0
ADCY6		39.3112	36.4734	32.9281	45.6151	28.5834	54.0118
ADCY7		46.8711	43.105	37.6321	78.0525	90.3603	13.503
ADCY9		27.2155	9.9473	4.70401	5.06834	19.3629	24.3053
ADD1		102.814	203.92	431.985	147.996	469.321	418.592
ADD3		845.192	615.075	744.802	1244.79	893.461	679.649
ADGRA2		0	0	0	4.05467	0.922044	0
ADGRA3		104.326	326.603	72.9122	72.9841	150.293	95.4209
ADGRB1		0	0	3.92001	0	0	0
ADGRB2		0	6.63154	7.05601	0	12.9086	4.50098
ADGRE1		0	0	0	0	0	0
ADGRE2		40.8232	21.5525	5.48801	55.7518	22.1291	13.503
ADGRE5		674.339	399.55	782.434	577.791	476.697	739.062
ADGRF1		22.6796	64.6575	61.1521	12.164	94.0485	45.0098
ADGRF4		30.2394	0	16.464	77.0388	0	9.90216
ADGRG1		341.705	389.603	422.577	537.244	557.837	463.601
ADGRG2		0	0	2.352	0	0	25.2055
ADGRG5		9.07183	43.105	25.8721	2.02734	17.5188	22.5049
ADGRG6		39.3112	46.4207	58.8001	52.7108	42.414	69.3152
ADGRG7		0	0	0	2.02734	0	0
ADGRL1		71.0626	207.235	163.856	34.4647	266.471	186.341
ADGRL2		0	0	0	0	3.68818	6.30138
ADGRL3		24.1915	0	0	0	5.53227	0
ADGRV1		0	0	3.92001	0	6.45431	10.8024
ADH1C		0	0	0	0	0	0.900197
ADH5		170.853	291.788	441.393	228.075	500.67	479.805
ADH6		0	0	0	0	3.68818	0
ADI1		405.208	402.866	552.721	321.333	354.987	542.819
ADIPOR1		125.494	69.6311	210.896	153.064	148.449	164.736
ADIPOR2		827.048	447.629	551.153	655.844	354.987	598.631
ADIRF		550.357	162.473	98.7842	202.734	77.4517	89.1195
ADK		146.661	89.5257	148.176	162.187	202.85	159.335
ADM		421.84	301.735	130.144	319.306	151.215	101.722
ADM2		21.1676	16.5788	43.9041	13.1777	34.1156	27.0059
ADM5		19.6556	0	8.62402	18.246	0	18.9041
ADNP		409.744	369.708	369.265	360.866	428.751	438.396
ADNP2		170.853	66.3154	87.0242	228.075	125.398	63.0138
ADO		95.2542	84.5521	147.392	99.3395	180.721	179.139
ADORA1		0	0	0	31.4237	0.922044	3.60079
ADORA2B		75.5986	43.105	36.8481	67.9158	62.699	97.2213
ADPGK		54.431	76.2627	91.7282	186.515	132.774	108.024
ADPRH		3.02394	26.5261	3.92001	6.08201	2.76613	20.7045
ADPRHL1		4.53591	18.2367	8.62402	22.3007	36.8818	11.7026
ADPRHL2		152.709	180.709	219.52	139.886	226.823	272.76
ADPRM		4.53591	29.8419	18.816	22.3007	19.3629	16.2035
ADRA2A		0	0	0	0	0	0
ADRA2B		0	0	0	0	0	2.70059
ADRA2C		223.772	51.3944	61.9361	263.554	157.67	108.924
ADRB1		0	76.2627	5.48801	0	48.8684	0
ADRB2		31.7514	101.131	27.4401	4.05467	39.6479	0.900197
ADRM1		1208.06	782.521	631.121	1084.63	635.289	566.224
ADSL		284.251	144.236	174.048	345.661	307.963	235.852
ADSS		287.275	104.447	338.689	295.991	222.213	278.161
ADSSL1		0	3.31577	3.92001	0	31.3495	10.8024
ADTRP		0	0	0	0	0	0
AEBP2		86.1824	86.21	45.4721	67.9158	94.9706	78.3171
AEN		518.606	429.392	294.785	400.399	214.836	240.353
AES		633.516	593.522	804.386	358.839	429.673	756.165
AFAP1		158.757	77.9205	68.9921	54.7381	51.6345	81.9179
AFAP1L1		0	14.921	0	0	0.922044	0
AFAP1L2		12.0958	41.4471	141.12	0	59.0108	106.223
AFDN		433.936	570.312	436.689	386.208	302.431	403.288
AFF1		34.7753	43.105	81.5362	53.7244	72.8415	81.9179
AFF4		216.212	92.8415	182.672	192.597	142.917	207.045
AFG1L		0	26.5261	29.7921	9.12302	29.5054	20.7045
AFG3L2		341.705	125.999	137.2	389.249	192.707	153.033
AFMID		152.709	13.2631	134.848	189.556	113.411	97.2213
AFP		0	0	0	0	2.76613	0
AFTPH		293.322	363.077	206.192	215.911	272.925	248.454
AGA		54.431	89.5257	40.7681	62.8475	87.5942	27.0059
AGAP1		152.709	137.604	167.776	180.433	142.917	242.153
AGAP2		6.04788	0	1.568	7.09568	0	8.10177
AGAP3		455.103	437.681	345.745	375.057	341.156	376.282
AGAP4		0	0	0	0	1.84409	0.900197
AGAP6		0	49.7365	20.384	6.08201	31.3495	8.10177
AGBL2		0	0	0	0	1.84409	0
AGBL3		0	0	9.40802	0	1.84409	0
AGBL5		128.518	185.683	185.024	59.8065	309.807	142.231
AGER		0	11.6052	3.92001	1.01367	15.6748	9.00197
AGFG1		281.227	117.71	208.544	269.636	233.277	253.856
AGFG2		21.1676	16.5788	7.05601	45.6151	10.1425	8.10177
AGGF1		152.709	99.473	117.6	108.463	108.801	127.828
AGK		39.3112	3.31577	61.1521	54.7381	58.0888	71.1155
AGL		68.0387	124.341	98.7842	72.9841	121.71	144.932
AGMAT		113.398	72.9469	36.8481	114.545	62.699	48.6106
AGMO		0	16.5788	9.40802	0	26.7393	7.20157
AGO1		99.7901	129.315	79.1842	76.0252	108.801	89.1195
AGO2		362.873	503.997	274.401	337.552	236.043	297.065
AGO3		45.3591	81.2363	87.8082	87.1755	75.6076	108.924
AGO4		40.8232	86.21	93.2962	35.4784	98.6587	99.9218
AGPAT1		166.317	343.182	551.937	166.242	372.506	430.294
AGPAT2		1056.87	1555.1	1277.14	844.386	790.192	1198.16
AGPAT3		349.265	711.232	333.985	236.185	358.675	252.055
AGPAT4		0	39.7892	18.816	0	46.1022	13.503
AGPAT5		573.037	329.919	239.121	506.834	238.809	191.742
AGPS		140.613	213.867	273.617	224.021	236.043	279.961
AGR2		46.8711	860.442	290.081	20.2734	697.988	165.636
AGR3		0	9.9473	0	0	14.7527	2.70059
AGRN		74.0866	462.55	204.624	55.7518	227.745	225.949
AGT		95.2542	0	0	38.5194	0	0
AGTPBP1		52.919	87.8678	58.8001	56.7654	11.9866	60.3132
AGTRAP		98.2781	192.315	89.3762	40.5467	170.578	122.427
AGXT		0	48.0786	0	0	38.7259	5.40118
AHCTF1		157.245	89.5257	148.176	272.677	191.785	159.335
AHCY		840.656	462.55	633.473	1689.79	936.797	883.093
AHCYL1		1215.62	1291.49	1515.48	846.413	1312.07	1497.03
AHCYL2		13.6077	8.28942	6.27201	20.2734	17.5188	9.00197
AHDC1		55.9429	28.184	80.7522	33.4511	54.4006	62.1136
AHI1		99.7901	99.473	65.8561	32.4374	90.3603	135.93
AHNAK		821	281.84	580.945	1578.28	276.613	569.825
AHNAK2		0	106.105	194.432	12.164	86.6722	84.6185
AHR		60.4788	432.708	210.896	15.205	331.014	135.93
AHRR		0	69.6311	94.8642	3.04101	177.033	113.425
AHSA1		1635.95	1800.46	1099.95	1560.04	1454.06	983.015
AHSG		0	23.2104	0	0	0	0
AIDA		1.51197	4.97365	35.2801	6.08201	21.207	40.5089
AIF1		0	0	0	0	0	0
AIF1L		78.6225	53.0523	18.032	44.6014	63.6211	69.3152
AIFM1		133.053	129.315	264.993	300.046	195.473	258.356
AIFM2		101.302	193.972	148.176	143.941	212.07	155.734
AIFM3		13.6077	28.184	4.70401	9.12302	15.6748	34.2075
AIG1		246.451	72.9469	248.529	181.447	102.347	245.754
AIMP1		207.14	147.552	245.393	272.677	258.172	212.446
AIMP2		489.879	666.469	638.961	492.643	681.391	499.609
AIP		433.936	240.393	145.824	323.36	216.68	189.942
AJM1		37.7993	36.4734	26.6561	1.01367	12.9086	18.0039
AJUBA		65.0148	94.4994	207.76	154.078	111.567	162.035
AK1		263.083	104.447	288.513	166.242	105.113	225.049
AK2		660.731	479.128	295.569	822.085	467.476	378.983
AK3		799.833	949.967	498.625	629.488	430.595	489.707
AK4		55.9429	205.578	297.137	51.6971	165.046	323.171
AK6		107.35	34.8156	107.408	123.668	99.5808	161.135
AK7		1.51197	0	10.976	0	13.8307	4.50098
AK9		39.3112	23.2104	11.76	11.1504	9.22044	18.0039
AKAP1		851.24	795.784	598.977	750.115	516.345	690.451
AKAP10		46.8711	16.5788	25.0881	34.4647	27.6613	37.8083
AKAP11		131.541	102.789	112.112	102.381	85.7501	113.425
AKAP12		39.3112	258.63	1281.84	5.06834	203.772	768.768
AKAP13		163.293	124.341	160.72	258.486	120.788	121.527
AKAP17A		105.838	127.657	131.712	109.476	129.086	107.123
AKAP3		0	8.28942	0	0	0	0
AKAP5		9.07183	0	3.13601	21.287	0	1.80039
AKAP6		0	1.65788	3.13601	0	0	1.80039
AKAP7		0	13.2631	5.48801	8.10935	4.61022	0
AKAP8		294.834	263.604	163.072	279.773	93.1265	126.028
AKAP8L		51.407	79.5784	47.0401	59.8065	63.6211	46.8102
AKAP9		275.179	245.367	281.457	386.208	218.525	262.857
AKIP1		152.709	119.368	128.576	137.859	192.707	113.425
AKIRIN1		352.289	570.312	453.937	241.253	328.248	403.288
AKIRIN2		96.7662	44.7629	65.0721	141.914	38.7259	93.6205
AKNA		22.6796	1.65788	33.7121	35.4784	27.6613	20.7045
AKNAD1		0	1.65788	7.84002	5.06834	3.68818	5.40118
AKR1A1		362.873	741.074	444.529	193.611	554.149	419.492
AKR1B1		196.556	0	0	155.091	0	1.80039
AKR1B10		0	0	0	0	0	0
AKR1C1		27.2155	0	3.13601	35.4784	14.7527	5.40118
AKR1C2		179.925	0	7.05601	68.9295	6.45431	7.20157
AKR1C3		842.168	457.576	207.76	456.151	440.737	157.534
AKR1C4		0	11.6052	4.70401	0	23.9732	5.40118
AKR1E2		0	0	2.352	16.2187	16.5968	3.60079
AKR7A2		193.532	432.708	200.704	282.814	319.949	194.443
AKR7A3		7.55986	16.5788	21.952	49.6698	23.0511	34.2075
AKT1		77.1105	18.2367	266.561	290.923	211.148	309.668
AKT1S1		78.6225	81.2363	127.792	129.75	64.5431	126.928
AKT2		2032.09	1893.3	1375.92	980.218	869.488	1481.72
AKTIP		33.2634	0	41.5521	22.3007	10.1425	7.20157
ALAD		72.5746	11.6052	35.2801	91.2302	39.6479	57.6126
ALAS1		84.6704	71.289	132.496	135.832	120.788	124.227
ALCAM		3.02394	978.152	384.945	21.287	380.804	239.452
ALDH16A1		55.9429	116.052	137.2	117.586	62.699	142.231
ALDH18A1		187.484	111.078	369.265	491.629	482.229	436.595
ALDH1A1		647.124	147.552	10.976	980.218	664.794	11.7026
ALDH1A2		0	0	3.92001	8.10935	0	0
ALDH1A3		158.757	300.077	20.384	71.9705	247.108	25.2055
ALDH1B1		122.47	106.105	186.592	213.884	197.317	198.943
ALDH1L1		0	0	2.352	0	0	0
ALDH1L2		9.07183	0	0	0	2.76613	0
ALDH2		367.409	407.839	539.393	623.406	577.2	552.721
ALDH3A1		0	263.604	5.48801	0	135.541	4.50098
ALDH3A2		46.8711	96.1573	70.5601	89.2028	197.317	66.6146
ALDH3B1		202.604	150.867	55.6641	176.378	82.0619	90.9199
ALDH3B2		33.2634	13.2631	16.464	0	17.5188	0
ALDH4A1		51.407	195.63	56.4481	22.3007	142.917	60.3132
ALDH5A1		128.518	106.105	134.848	269.636	97.7367	108.924
ALDH6A1		99.7901	53.0523	29.7921	55.7518	70.0754	42.3093
ALDH7A1		113.398	305.051	195.216	206.788	270.159	314.169
ALDH8A1		0	0	0	0	0	0
ALDH9A1		350.777	258.63	225.792	326.401	213.914	259.257
ALDOA		2562.79	3632.42	2922.76	2229.06	2920.11	2729.4
ALDOC		243.427	177.394	58.0161	179.419	143.839	80.1175
ALG1		284.251	339.866	159.152	306.128	220.369	183.64
ALG10		33.2634	4.97365	37.6321	78.0525	20.285	9.90216
ALG10B		10.5838	53.0523	40.7681	28.3827	34.1156	20.7045
ALG11		19.6556	91.1836	66.6401	31.4237	51.6345	63.0138
ALG12		45.3591	36.4734	29.0081	18.246	88.5163	14.4031
ALG13		57.4549	43.105	66.6401	68.9295	36.8818	52.2114
ALG14		19.6556	59.6838	137.984	56.7654	87.5942	118.826
ALG1L		1.51197	29.8419	29.0081	0	13.8307	15.3033
ALG2		255.523	159.157	328.497	182.46	200.084	304.267
ALG3		346.241	953.283	339.473	372.016	797.568	363.68
ALG5		686.435	1009.65	669.537	584.887	590.108	721.958
ALG6		40.8232	49.7365	58.8001	60.8201	49.7904	86.4189
ALG8		387.065	145.894	119.952	443.987	264.627	248.454
ALG9		83.1584	13.2631	20.384	54.7381	15.6748	32.4071
ALKBH1		27.2155	11.6052	18.816	22.3007	25.8172	21.6047
ALKBH2		13.6077	129.315	94.8642	36.4921	153.981	124.227
ALKBH3		172.365	121.026	108.192	216.925	82.984	115.225
ALKBH4		92.2302	74.6048	64.2881	61.8338	105.113	68.415
ALKBH5		172.365	185.683	184.24	195.638	228.667	189.041
ALKBH6		31.7514	38.1313	98.0002	87.1755	56.2447	65.7144
ALKBH7		199.58	145.894	141.904	139.886	108.801	156.634
ALKBH8		15.1197	0	13.328	16.2187	8.2984	8.10177
ALMS1		28.7275	33.1577	67.4241	30.4101	35.9597	63.914
ALOX12B		0	0	6.27201	4.05467	2.76613	4.50098
ALOX15		0	0	0	0	4.61022	0
ALOX15B		0	0	0	0	2.76613	0
ALOX5		0	0	0	0	6.45431	0
ALOX5AP		0	0	7.84002	2.02734	2.76613	0
ALOXE3		13.6077	0	2.352	0	0	0
ALPI		0	0	0	8.10935	0	0
ALPK1		4.53591	39.7892	7.05601	17.2324	71.9195	13.503
ALPK3		0	0	0.784002	19.2597	0	0.900197
ALPP		0	0	29.7921	43.5878	0	80.1175
ALPPL2		105.838	8.28942	217.168	43.5878	10.1425	270.059
ALS2		28.7275	79.5784	65.8561	46.6288	57.1668	74.7163
ALS2CL		34.7753	24.8683	14.896	30.4101	7.37635	19.8043
ALS2CR12		0	0	0	0	3.68818	0
ALYREF		2024.53	1170.47	1120.34	1510.37	555.993	1279.18
AMACR		0	0	6.27201	30.4101	5.53227	14.4031
AMBP		0	1.65788	0	0	0	0
AMBRA1		125.494	79.5784	54.8801	56.7654	31.3495	59.413
AMD1		932.886	790.811	889.842	572.723	443.503	833.582
AMDHD1		0	0	4.70401	0	7.37635	0
AMDHD2		48.3831	266.919	126.224	43.5878	156.748	92.7203
AMELX		0	0	0	0	0	6.30138
AMER1		80.1345	56.3681	22.736	67.9158	20.285	36.9081
AMFR		207.14	129.315	189.728	227.062	188.097	153.033
AMH		0	0	0	0	2.76613	0
AMIGO1		0	48.0786	17.248	4.05467	21.207	10.8024
AMIGO2		427.888	419.445	609.953	204.761	439.815	403.288
AMIGO3		0	0	0.784002	8.10935	3.68818	0
AMMECR1		179.925	197.288	194.432	175.365	180.721	191.742
AMMECR1L		123.982	119.368	156.016	183.474	148.449	159.335
AMN		0	150.867	19.6	11.1504	88.5163	32.4071
AMN1		123.982	56.3681	25.0881	50.6834	43.3361	19.8043
AMOT		15.1197	1.65788	14.896	150.023	33.1936	0.900197
AMOTL1		48.3831	14.921	0.784002	16.2187	0	0
AMOTL2		195.044	41.4471	444.529	409.522	247.108	425.793
AMPD2		114.91	381.313	182.672	140.9	187.175	186.341
AMPD3		22.6796	1.65788	9.40802	52.7108	16.5968	11.7026
AMT		108.862	152.525	75.2642	52.7108	120.788	54.912
AMY2B		3.02394	0	3.92001	0	0	0
AMZ2		187.484	96.1573	214.032	262.54	172.422	162.936
ANAPC1		55.9429	67.9732	38.4161	95.2849	54.4006	60.3132
ANAPC10		63.5028	33.1577	36.8481	36.4921	28.5834	28.8063
ANAPC11		1534.65	910.178	855.346	1270.13	849.203	852.486
ANAPC13		173.877	422.76	342.609	143.941	340.234	357.378
ANAPC15		199.58	198.946	76.0482	161.173	93.1265	75.6165
ANAPC16		618.396	1293.15	675.809	423.714	886.085	628.337
ANAPC2		0	4.97365	9.40802	7.09568	0.922044	5.40118
ANAPC4		123.982	109.42	114.464	118.599	140.151	119.726
ANAPC5		604.788	762.627	494.705	355.798	663.872	514.913
ANAPC7		272.155	701.285	493.137	185.501	434.283	442.897
ANG		25.7035	46.4207	21.168	6.08201	52.5565	24.3053
ANGEL1		27.2155	1.65788	26.6561	81.0935	110.645	37.8083
ANGEL2		40.8232	122.683	95.6482	100.353	47.0243	85.5187
ANGPT1		0	0	0	0	0	0
ANGPTL4		0	285.156	29.7921	0	153.981	47.7104
ANGPTL6		0	0	0	0	0	3.60079
ANK1		0	0	0	0	0	0
ANK3		49.895	62.9996	61.1521	10.1367	70.0754	47.7104
ANKAR		0	19.8946	1.568	20.2734	9.22044	8.10177
ANKDD1A		0	0	0	0	0.922044	3.60079
ANKDD1B		0	1.65788	0	0	0	0
ANKEF1		30.2394	129.315	87.0242	30.4101	75.6076	85.5187
ANKFY1		169.341	99.473	163.856	171.31	80.2179	137.73
ANKH		213.188	281.84	58.8001	99.3395	298.742	54.0118
ANKHD1		15.1197	97.8152	43.9041	72.9841	66.3872	69.3152
ANKHD1-EIF4EBP3		0	0	0	0	0	0.900197
ANKIB1		193.532	165.788	235.985	100.353	132.774	160.235
ANKLE1		48.3831	0	0	30.4101	0	0
ANKLE2		163.293	220.499	249.313	131.777	226.823	258.356
ANKMY1		52.919	51.3944	40.7681	25.3417	43.3361	21.6047
ANKMY2		167.829	384.629	173.264	129.75	365.13	145.832
ANKRA2		111.886	84.5521	123.088	67.9158	86.6722	107.123
ANKRD1		4.53591	0	0.784002	42.5741	1.84409	18.9041
ANKRD10		137.589	154.183	221.088	109.476	296.898	268.259
ANKRD11		374.969	628.338	541.745	179.419	319.949	467.202
ANKRD12		96.7662	119.368	87.0242	112.517	136.463	92.7203
ANKRD13A		30.2394	227.13	104.272	80.0798	62.699	138.63
ANKRD13B		18.1437	21.5525	2.352	38.5194	4.61022	18.0039
ANKRD13C		39.3112	23.2104	58.8001	27.3691	34.1156	26.1057
ANKRD13D		139.101	56.3681	78.4002	119.613	114.334	90.0197
ANKRD16		43.8472	23.2104	44.6881	51.6971	34.1156	49.5108
ANKRD17		270.643	628.338	439.825	384.18	592.875	338.474
ANKRD18A		12.0958	62.9996	37.6321	0	56.2447	21.6047
ANKRD18B		0	34.8156	3.92001	6.08201	21.207	11.7026
ANKRD22		601.765	235.42	95.6482	469.329	115.256	45.0098
ANKRD23		0	0	0	2.02734	0	0.900197
ANKRD26		89.2063	72.9469	65.8561	105.422	60.8549	58.5128
ANKRD27		164.805	76.2627	89.3762	198.679	72.8415	108.024
ANKRD28		75.5986	140.92	215.6	67.9158	172.422	177.339
ANKRD29		66.5267	11.6052	0.784002	100.353	0	0
ANKRD31		0	0	5.48801	0	11.0645	2.70059
ANKRD34A		0	16.5788	10.192	0	13.8307	0.900197
ANKRD34B		12.0958	0	0	24.328	2.76613	0
ANKRD35		10.5838	0	0	2.02734	0	0
ANKRD36		0	71.289	8.62402	15.205	16.5968	19.8043
ANKRD36B		22.6796	0	14.112	2.02734	11.9866	5.40118
ANKRD36C		61.9908	76.2627	54.8801	30.4101	53.4786	37.8083
ANKRD37		13.6077	44.7629	88.5922	26.3554	93.1265	65.7144
ANKRD39		92.2302	54.7102	68.9921	63.8611	60.8549	92.7203
ANKRD40		87.6943	124.341	148.176	176.378	99.5808	122.427
ANKRD42		51.407	3.31577	26.6561	32.4374	30.4275	49.5108
ANKRD44		0	0	0	3.04101	13.8307	4.50098
ANKRD45		0	0	0	0	2.76613	0
ANKRD46		80.1345	150.867	60.3681	75.0115	96.8147	60.3132
ANKRD49		211.676	39.7892	44.6881	233.144	85.7501	69.3152
ANKRD50		42.3352	69.6311	32.1441	8.10935	15.6748	33.3073
ANKRD52		323.562	210.551	218.736	171.31	140.151	228.65
ANKRD54		57.4549	107.762	57.2321	30.4101	108.801	61.2134
ANKRD6		1.51197	0	0	0	0	0
ANKRD65		9.07183	0	7.84002	0	15.6748	0.900197
ANKRD9		639.564	731.127	251.665	592.996	232.355	230.45
ANKS1A		158.757	86.21	54.8801	120.627	58.0888	84.6185
ANKS3		61.9908	48.0786	36.0641	18.246	52.5565	33.3073
ANKS4B		25.7035	1.65788	12.544	25.3417	8.2984	16.2035
ANKS6		208.652	109.42	101.136	145.968	100.503	152.133
ANKZF1		290.298	296.761	108.976	225.034	252.64	125.127
ANLN		164.805	152.525	412.385	263.554	115.256	375.382
ANO1		0	19.8946	7.84002	0	22.1291	0
ANO10		104.326	122.683	49.3921	120.627	61.777	36.0079
ANO5		0	0	0	0	0	0
ANO6		105.838	135.946	126.224	154.078	82.984	154.834
ANO7		30.2394	53.0523	14.112	17.2324	47.0243	10.8024
ANO8		16.6317	36.4734	17.248	11.1504	11.0645	4.50098
ANO9		293.322	198.946	92.5122	152.05	74.6856	105.323
ANP32A		582.109	535.497	592.705	627.461	572.59	593.23
ANP32B		1378.92	958.257	2077.6	1541.79	1336.96	2045.25
ANP32E		403.696	179.051	209.328	438.919	199.162	231.351
ANPEP		0	0	0	0	0	0
ANTXR2		0	62.9996	98.0002	0	49.7904	90.9199
ANXA1		762.033	641.601	1363.38	1516.45	753.31	1192.76
ANXA10		0	16.5788	0	0	0	0
ANXA11		1610.25	1061.05	818.498	1145.45	741.324	626.537
ANXA13		1.51197	4.97365	8.62402	0	0	3.60079
ANXA2		7617.31	5568.83	6571.5	7594.41	3784.07	5372.37
ANXA2R		10.5838	19.8946	14.112	0	34.1156	7.20157
ANXA3		260.059	101.131	664.049	138.873	269.237	626.537
ANXA4		247.963	187.341	544.097	547.381	497.904	463.601
ANXA5		89.2063	59.6838	224.224	257.472	119.866	170.137
ANXA6		326.586	890.284	342.609	69.9431	1068.65	315.969
ANXA7		142.125	104.447	359.857	251.39	364.208	360.079
ANXA9		671.315	49.7365	67.4241	772.416	54.4006	90.0197
AOAH		54.431	149.21	49.3921	41.5604	77.4517	11.7026
AOC1		624.444	164.131	257.153	375.057	120.788	207.045
AOC3		0	6.63154	0	0	0	0
AOX1		0	0	0	1.01367	0	0
AP1AR		72.5746	61.3417	129.36	108.463	98.6587	102.622
AP1B1		931.374	1772.28	740.882	669.021	865.8	619.335
AP1G1		137.589	198.946	187.376	165.228	236.965	160.235
AP1G2		63.5028	114.394	51.7441	142.927	146.605	80.1175
AP1M1		175.389	174.078	127.008	113.531	93.1265	152.133
AP1M2		374.969	198.946	396.705	473.383	354.065	451.899
AP1S1		1070.48	449.287	578.593	912.302	347.611	655.343
AP1S2		142.125	162.473	207.76	110.49	61.777	201.644
AP1S3		420.328	293.445	370.049	150.023	134.618	250.255
AP2A1		16.6317	18.2367	23.52	50.6834	22.1291	39.6087
AP2A2		387.065	271.893	213.248	369.989	199.162	226.85
AP2B1		985.805	721.179	445.313	713.623	244.342	654.443
AP2M1		446.031	832.258	504.113	404.454	837.216	535.617
AP2S1		1259.47	1172.12	862.402	796.744	745.012	847.085
AP3B1		37.7993	24.8683	94.8642	155.091	66.3872	139.531
AP3B2		15.1197	3.31577	0	0	6.45431	3.60079
AP3D1		768.081	404.524	646.017	765.32	318.105	484.306
AP3M1		74.0866	76.2627	196	132.791	153.981	135.93
AP3M2		122.47	250.34	186.592	102.381	205.616	231.351
AP3S1		151.197	170.762	340.257	207.802	190.863	295.265
AP3S2		187.484	300.077	143.472	199.693	146.605	153.033
AP4B1		9.07183	29.8419	107.408	5.06834	121.71	59.413
AP4E1		9.07183	0	34.4961	36.4921	24.8952	50.411
AP4M1		37.7993	61.3417	65.0721	42.5741	25.8172	44.1096
AP4S1		36.2873	54.7102	25.8721	35.4784	21.207	13.503
AP5B1		122.47	127.657	45.4721	122.654	24.8952	69.3152
AP5M1		92.2302	157.499	98.7842	343.634	93.1265	92.7203
AP5S1		55.9429	265.261	160.72	34.4647	111.567	136.83
AP5Z1		356.825	570.312	413.169	257.472	334.702	397.887
APAF1		12.0958	29.8419	50.9601	27.3691	25.8172	36.0079
APBA1		0	48.0786	5.48801	0	21.207	7.20157
APBA2		6.04788	0	0	13.1777	0	7.20157
APBA3		66.5267	6.63154	27.4401	14.1914	25.8172	27.0059
APBB1		39.3112	3.31577	2.352	34.4647	14.7527	2.70059
APBB2		99.7901	48.0786	40.7681	71.9705	80.2179	46.8102
APBB3		30.2394	4.97365	16.464	9.12302	49.7904	33.3073
APC		60.4788	92.8415	52.5281	66.9021	16.5968	78.3171
APC2		0	9.9473	0	0	8.2984	0.900197
APCDD1		538.262	13.2631	14.112	1230.59	402.933	19.8043
APEH		1158.17	636.627	384.161	798.771	407.544	435.695
APEX1		60.4788	79.5784	320.657	285.855	171.5	217.848
APEX2		332.634	281.84	239.121	358.839	170.578	225.049
APH1A		1531.63	2009.36	1897.28	1096.79	1493.71	1698.67
APH1B		1.51197	34.8156	17.248	53.7244	41.492	15.3033
API5		412.768	116.052	344.177	575.764	182.565	295.265
APIP		6.04788	39.7892	49.3921	54.7381	42.414	32.4071
APLN		0	0	0	0	0	0.900197
APLP1		0	13.2631	1.568	0	5.53227	3.60079
APLP2		2373.79	1371.07	1196.39	1944.22	909.136	1288.18
APMAP		1224.7	1644.62	1296.74	1502.26	1880.05	1401.61
APOA2		0	8.28942	0	0	0	0
APOA5		0	0	0	7.09568	0	0
APOBEC1		4.53591	0	35.2801	15.205	7.37635	20.7045
APOBEC3B		0	0	19.6	11.1504	11.9866	25.2055
APOBEC3C		66.5267	535.497	335.553	35.4784	404.777	473.504
APOBEC3D		0	0	1.568	0	8.2984	0
APOBEC3F		27.2155	6.63154	27.4401	3.04101	29.5054	26.1057
APOBEC3G		0	0	18.032	0	7.37635	15.3033
APOBR		0	0	0	16.2187	0	0
APOC1		33.2634	125.999	68.9921	30.4101	131.852	81.9179
APOD		0	0	0	0	0	1.80039
APOE		69.5507	56.3681	17.248	20.2734	73.7635	18.0039
APOH		0	0	3.92001	0	0	0
APOL1		51.407	14.921	6.27201	23.3144	1.84409	15.3033
APOL2		7.55986	64.6575	43.1201	13.1777	19.3629	19.8043
APOL6		49.895	157.499	245.393	34.4647	133.696	269.159
APOLD1		39.3112	736.1	383.377	10.1367	694.299	469.903
APOM		7.55986	23.2104	8.62402	7.09568	0.922044	8.10177
APOO		34.7753	61.3417	186.592	51.6971	92.2044	127.828
APOOL		176.901	139.262	202.272	203.747	130.008	154.834
APOPT1		167.829	200.604	133.28	184.488	233.277	158.435
APP		1542.21	2508.38	2210.88	1563.08	3415.25	1988.53
APPBP2		134.565	79.5784	109.76	118.599	127.242	189.942
APPL1		133.053	242.051	266.561	91.2302	171.5	254.756
APPL2		34.7753	91.1836	76.0482	22.3007	72.8415	69.3152
APRT		582.109	1180.41	631.905	427.768	901.759	666.146
APTX		436.96	242.051	264.209	380.126	366.974	228.65
AQP1		0	23.2104	4.70401	0	3.68818	5.40118
AQP11		12.0958	0	0.784002	6.08201	0	0
AQP3		49.895	24.8683	213.248	156.105	193.629	168.337
AQP5		0	4.97365	20.384	0	6.45431	18.0039
AQP7		16.6317	58.0259	3.92001	14.1914	11.9866	9.00197
AQP8		69.5507	0	0	16.2187	0	0
AQR		371.945	207.235	108.976	334.511	133.696	118.826
ARAF		231.332	137.604	125.44	154.078	142.917	125.127
ARAP1		501.974	134.289	165.424	416.618	214.836	174.638
ARAP2		33.2634	119.368	85.4562	49.6698	35.0377	63.0138
ARAP3		37.7993	48.0786	16.464	32.4374	34.1156	10.8024
ARC		0	36.4734	8.62402	0	19.3629	18.9041
ARCN1		102.814	76.2627	388.081	388.235	214.836	333.973
AREG		1227.72	691.338	4783.98	3085.61	1920.62	3760.12
AREL1		68.0387	140.92	90.1602	162.187	96.8147	95.4209
ARF1		2980.1	2415.54	3207.35	2852.46	2245.18	2817.62
ARF3		905.671	1737.46	1183.84	1079.56	1123.97	1349.4
ARF4		712.138	147.552	932.178	1083.61	383.57	994.717
ARF5		0	18.2367	6.27201	3.04101	0	5.40118
ARF6		384.041	97.8152	461.777	494.67	193.629	435.695
ARFGAP1		406.72	424.418	348.097	362.893	313.495	278.161
ARFGAP2		293.322	232.104	184.24	260.513	233.277	201.644
ARFGAP3		36.2873	86.21	128.576	35.4784	121.71	71.1155
ARFGEF1		116.422	188.999	170.912	230.103	199.162	174.638
ARFGEF2		164.805	215.525	116.816	161.173	118.944	179.139
ARFGEF3		21.1676	240.393	119.952	0	104.191	57.6126
ARFIP1		166.317	170.762	190.512	161.173	139.229	212.446
ARFIP2		71.0626	162.473	73.6962	185.501	82.984	98.1215
ARFRP1		328.098	557.049	285.377	298.019	320.871	337.574
ARG2		12.0958	34.8156	0.784002	26.3554	26.7393	0
ARGLU1		423.352	580.259	642.881	517.985	545.85	579.727
ARHGAP1		609.324	333.235	417.089	479.465	256.328	284.462
ARHGAP10		54.431	96.1573	7.05601	43.5878	58.0888	52.2114
ARHGAP11A		373.457	64.6575	114.464	273.691	139.229	132.329
ARHGAP12		252.499	233.762	418.657	188.542	541.24	365.48
ARHGAP17		52.919	23.2104	52.5281	100.353	59.9329	32.4071
ARHGAP18		379.505	237.077	184.24	384.18	404.777	171.938
ARHGAP19		21.1676	38.1313	33.7121	46.6288	64.5431	90.9199
ARHGAP19-SLIT1		1.51197	0	0	14.1914	0	0
ARHGAP21		338.682	218.841	275.185	229.089	92.2044	285.362
ARHGAP22		0	0	0	0	0	5.40118
ARHGAP23		322.05	36.4734	59.5841	273.691	31.3495	75.6165
ARHGAP24		0	0	1.568	0	14.7527	5.40118
ARHGAP25		0	18.2367	7.84002	0	15.6748	0
ARHGAP26		69.5507	169.104	101.92	59.8065	61.777	121.527
ARHGAP27		311.466	137.604	250.881	277.745	177.033	207.945
ARHGAP28		0	1.65788	0	0	3.68818	0
ARHGAP29		43.8472	182.367	297.137	40.5467	122.632	274.56
ARHGAP30		0	0	0	0	0	0
ARHGAP31		0	46.4207	3.13601	0	15.6748	9.90216
ARHGAP32		243.427	162.473	123.088	300.046	164.124	163.836
ARHGAP33		0	0	7.05601	2.02734	3.68818	3.60079
ARHGAP35		145.149	79.5784	136.416	151.037	130.008	122.427
ARHGAP39		4.53591	23.2104	28.2241	9.12302	23.9732	34.2075
ARHGAP4		529.19	0	0.784002	242.267	16.5968	4.50098
ARHGAP40		0	0	6.27201	8.10935	2.76613	0
ARHGAP42		42.3352	6.63154	25.0881	39.5331	11.0645	8.10177
ARHGAP44		0	9.9473	4.70401	11.1504	0	1.80039
ARHGAP45		84.6704	89.5257	185.808	51.6971	153.059	177.339
ARHGAP5		355.313	230.446	501.761	400.399	328.248	389.785
ARHGAP6		7.55986	0	0	63.8611	0	0
ARHGAP8		34.7753	9.9473	20.384	15.205	23.0511	23.4051
ARHGAP9		0	0	0	0	0	0
ARHGDIA		2006.39	1115.76	1688.74	1511.38	760.687	1373.7
ARHGDIB		65.0148	4.97365	15.68	32.4374	0	21.6047
ARHGDIG		0	0	0	0	11.0645	0.900197
ARHGEF1		51.407	23.2104	58.8001	47.6424	31.3495	79.2173
ARHGEF10		105.838	0	0	59.8065	0	0
ARHGEF10L		149.685	87.8678	50.1761	241.253	107.879	76.5167
ARHGEF11		77.1105	92.8415	102.704	96.2985	62.699	99.9218
ARHGEF12		237.379	41.4471	116.816	208.816	145.683	107.123
ARHGEF16		155.733	192.315	126.224	115.558	166.89	163.836
ARHGEF17		34.7753	13.2631	32.9281	64.8748	11.9866	52.2114
ARHGEF19		255.523	528.865	190.512	157.119	453.646	272.76
ARHGEF2		27.2155	74.6048	105.056	124.681	149.371	94.5207
ARHGEF25		22.6796	13.2631	0	0	8.2984	0
ARHGEF26		0	6.63154	12.544	0	23.0511	33.3073
ARHGEF28		39.3112	34.8156	18.816	27.3691	23.0511	36.9081
ARHGEF3		158.757	132.631	114.464	199.693	119.866	73.8161
ARHGEF33		0	0	0	0	5.53227	0
ARHGEF35		0	0	0.784002	1.01367	0	0
ARHGEF37		0	28.184	3.13601	0	6.45431	12.6028
ARHGEF38		1.51197	39.7892	19.6	0	7.37635	0.900197
ARHGEF39		104.326	58.0259	37.6321	144.955	18.4409	45.91
ARHGEF4		33.2634	33.1577	58.8001	8.10935	34.1156	24.3053
ARHGEF40		18.1437	53.0523	8.62402	28.3827	66.3872	7.20157
ARHGEF5		269.131	167.446	141.12	153.064	73.7635	137.73
ARHGEF7		123.982	106.105	157.584	109.476	81.1399	136.83
ARHGEF9		9.07183	26.5261	36.0641	34.4647	19.3629	42.3093
ARID1A		229.82	147.552	119.952	145.968	183.487	168.337
ARID1B		116.422	87.8678	165.424	130.763	103.269	136.83
ARID2		98.2781	114.394	113.68	51.6971	121.71	91.8201
ARID3A		1300.3	248.683	525.281	1818.52	256.328	702.154
ARID3B		208.652	28.184	101.136	141.914	53.4786	85.5187
ARID4A		185.972	207.235	119.168	231.116	199.162	115.225
ARID4B		456.615	285.156	255.585	400.399	263.705	241.253
ARID5A		7.55986	21.5525	24.3041	15.205	33.1936	21.6047
ARID5B		16.6317	172.42	80.7522	57.7791	220.369	48.6106
ARIH1		211.676	179.051	281.457	254.431	254.484	217.848
ARIH2		665.267	361.419	203.84	563.6	248.952	208.846
ARIH2OS		3.02394	0	0.784002	0	0.922044	2.70059
ARL1		151.197	346.498	482.945	136.845	484.073	531.116
ARL10		21.1676	14.921	0	30.4101	9.22044	0.900197
ARL11		130.03	31.4998	9.40802	32.4374	9.22044	19.8043
ARL13B		27.2155	41.4471	42.3361	27.3691	16.5968	13.503
ARL14		31.7514	44.7629	29.0081	30.4101	17.5188	18.0039
ARL14EP		134.565	157.499	105.84	233.144	91.2824	135.93
ARL15		40.8232	0	25.8721	27.3691	28.5834	31.5069
ARL16		57.4549	14.921	81.5362	81.0935	95.8926	87.3191
ARL17A		0	0	1.568	27.3691	0	0
ARL2		518.606	489.076	243.825	441.96	336.546	216.947
ARL2BP		152.709	125.999	175.616	104.408	74.6856	98.1215
ARL3		105.838	145.894	195.216	86.1618	236.043	132.329
ARL4A		405.208	217.183	257.153	534.203	232.355	215.147
ARL4C		963.126	575.286	3167.37	960.958	659.262	4640.51
ARL4D		134.565	79.5784	89.3762	37.5057	89.4383	91.8201
ARL5A		494.415	494.049	192.08	524.067	236.043	265.558
ARL5B		290.298	169.104	328.497	309.169	346.689	254.756
ARL6		1.51197	0	14.896	9.12302	7.37635	16.2035
ARL6IP1		622.932	538.812	699.329	682.199	558.759	622.936
ARL6IP4		196.556	285.156	289.297	125.695	365.13	334.873
ARL6IP5		411.256	305.051	340.257	389.249	309.807	252.955
ARL6IP6		63.5028	38.1313	76.0482	71.9705	54.4006	90.0197
ARL8A		356.825	344.84	713.442	315.251	486.839	598.631
ARL8B		393.112	363.077	519.793	422.7	380.804	492.408
ARMC1		492.903	1057.73	585.649	486.561	546.772	509.511
ARMC10		249.475	149.21	304.977	319.306	202.85	320.47
ARMC2		0	0	0	0	3.68818	7.20157
ARMC4		0	0	0	0	0	0
ARMC5		30.2394	28.184	34.4961	38.5194	56.2447	51.3112
ARMC6		155.733	101.131	112.112	133.804	47.0243	143.131
ARMC7		63.5028	72.9469	54.0961	53.7244	45.1802	27.9061
ARMC8		69.5507	39.7892	142.688	121.64	163.202	120.626
ARMC9		22.6796	1.65788	65.8561	42.5741	40.57	67.5148
ARMCX3		163.293	245.367	210.112	190.57	197.317	160.235
ARMCX4		0	1.65788	3.92001	0	2.76613	6.30138
ARMCX5		123.982	31.4998	40.7681	114.545	55.3227	50.411
ARMCX6		0	14.921	5.48801	0	0	0
ARMT1		16.6317	14.921	43.1201	61.8338	58.0888	80.1175
ARNT		122.47	62.9996	147.392	138.873	124.476	135.93
ARNT2		0	0	0	0	1.84409	0
ARNTL		0	1.65788	19.6	14.1914	35.9597	16.2035
ARNTL2		145.149	31.4998	76.0482	200.706	97.7367	28.8063
ARPC1A		202.604	154.183	385.729	200.706	226.823	339.374
ARPC1B		334.146	422.76	1184.63	605.16	641.743	1009.12
ARPC2		3306.68	2629.4	2490.77	2520.99	1892.96	1833.7
ARPC3		633.516	724.495	1502.15	617.324	1336.04	1839.1
ARPC4		2169.68	3401.98	2241.46	1335	1721.46	2224.39
ARPC5		913.231	542.128	1040.37	893.042	579.044	752.565
ARPC5L		406.72	326.603	840.45	512.916	445.347	688.651
ARPIN		46.8711	71.289	73.6962	96.2985	106.035	79.2173
ARPP19		379.505	323.287	486.865	494.67	337.468	388.885
ARRB1		243.427	222.156	54.8801	211.857	85.7501	43.2094
ARRB2		51.407	84.5521	21.168	50.6834	101.425	23.4051
ARRDC1		250.987	324.945	232.848	251.39	206.538	240.353
ARRDC2		16.6317	9.9473	27.4401	78.0525	39.6479	42.3093
ARRDC3		133.053	152.525	151.312	144.955	123.554	99.0216
ARRDC4		21.1676	11.6052	25.8721	109.476	21.207	31.5069
ARSA		0	155.841	63.5041	7.09568	72.8415	36.9081
ARSB		0	0	15.68	0	3.68818	10.8024
ARSD		435.448	233.762	101.92	180.433	236.043	126.928
ARSE		54.431	0	5.48801	61.8338	0	5.40118
ARSG		9.07183	29.8419	16.464	12.164	14.7527	7.20157
ARSJ		0	59.6838	80.7522	0	89.4383	64.8142
ARSK		30.2394	36.4734	32.9281	28.3827	43.3361	36.0079
ART5		0	4.97365	3.92001	1.01367	22.1291	2.70059
ARTN		3.02394	39.7892	36.0641	6.08201	27.6613	43.2094
ARV1		71.0626	56.3681	63.5041	52.7108	59.9329	60.3132
ARVCF		0	16.5788	7.84002	10.1367	14.7527	9.90216
ARX		0	0	0	0	0	0
ASAH1		205.628	436.023	231.28	268.622	306.119	226.85
ASAH2		0	6.63154	0.784002	0	1.84409	7.20157
ASAH2B		4.53591	11.6052	44.6881	30.4101	24.8952	27.0059
ASAP1		204.116	469.181	275.185	178.406	431.517	239.452
ASAP2		86.1824	114.394	243.041	133.804	174.266	250.255
ASAP3		0	3.31577	6.27201	4.05467	4.61022	4.50098
ASB1		261.571	258.63	172.48	186.515	211.148	178.239
ASB13		40.8232	86.21	32.1441	85.1482	63.6211	36.9081
ASB2		18.1437	28.184	0	5.06834	24.8952	10.8024
ASB3		28.7275	16.5788	39.9841	18.246	34.1156	36.0079
ASB4		1.51197	46.4207	97.2162	0	21.207	278.161
ASB6		105.838	51.3944	81.5362	60.8201	77.4517	57.6126
ASB7		102.814	26.5261	72.1282	81.0935	53.4786	84.6185
ASB8		113.398	132.631	82.3202	56.7654	94.9706	108.024
ASB9		69.5507	41.4471	27.4401	30.4101	28.5834	27.9061
ASCC1		136.077	114.394	108.192	125.695	191.785	107.123
ASCC2		27.2155	69.6311	68.2081	99.3395	84.8281	56.7124
ASCC3		142.125	134.289	90.9442	185.501	78.3738	103.523
ASCL2		3681.65	1095.86	989.41	3420.12	810.477	1174.76
ASCL5		0	1.65788	0	14.1914	1.84409	5.40118
ASF1A		57.4549	38.1313	57.2321	42.5741	45.1802	50.411
ASF1B		433.936	207.235	275.185	225.034	151.215	268.259
ASGR1		7.55986	8.28942	3.92001	4.05467	11.0645	0
ASH1L		131.541	139.262	170.912	220.98	153.981	210.646
ASH2L		12.0958	31.4998	50.1761	69.9431	55.3227	51.3112
ASIC1		133.053	382.971	133.28	84.1345	210.226	204.345
ASIC2		0	0	0	0	0	0
ASL		184.46	137.604	137.2	88.1892	75.6076	110.724
ASMTL		24.1915	36.4734	25.8721	36.4921	81.1399	16.2035
ASNA1		346.241	162.473	257.937	227.062	150.293	220.548
ASNS		411.256	573.628	273.617	311.196	416.764	313.268
ASNSD1		54.431	48.0786	69.7761	142.927	36.8818	53.1116
ASPH		500.462	1133.99	1248.13	394.317	1101.84	941.606
ASPHD1		34.7753	51.3944	17.248	5.06834	69.1533	9.90216
ASPHD2		0	44.7629	7.05601	0	11.0645	6.30138
ASPM		308.442	212.209	195.216	185.501	121.71	134.129
ASPRV1		34.7753	0	8.62402	5.06834	0	3.60079
ASPSCR1		538.262	1167.15	174.832	652.803	1419.95	196.243
ASRGL1		4.53591	36.4734	49.3921	50.6834	23.9732	61.2134
ASS1		114.91	175.736	67.4241	71.9705	159.514	56.7124
ASTE1		58.9669	23.2104	20.384	37.5057	17.5188	25.2055
ASTN2		4.53591	0	7.05601	21.287	19.3629	9.00197
ASXL1		966.15	709.574	530.769	908.247	577.2	497.809
ASXL2		110.374	265.261	192.08	156.105	133.696	271.859
ATAD1		151.197	159.157	250.097	261.527	322.716	328.572
ATAD2		489.879	523.891	402.193	410.536	350.377	462.701
ATAD2B		46.8711	76.2627	24.3041	42.5741	61.777	58.5128
ATAD3A		312.978	366.392	323.009	184.488	215.758	305.167
ATAD3B		78.6225	102.789	58.8001	54.7381	63.6211	63.0138
ATAD3C		0	4.97365	10.192	0	0	0.900197
ATAD5		164.805	39.7892	26.6561	113.531	33.1936	47.7104
ATAT1		48.3831	58.0259	24.3041	18.246	32.2716	24.3053
ATE1		151.197	122.683	93.2962	110.49	110.645	91.8201
ATF1		63.5028	61.3417	107.408	105.422	102.347	121.527
ATF2		60.4788	81.2363	58.8001	46.6288	112.489	60.3132
ATF3		131.541	154.183	224.224	159.146	251.718	153.033
ATF4		1964.05	4045.24	1604.07	1468.81	2335.54	1822
ATF5		37.7993	28.184	76.0482	27.3691	35.0377	58.5128
ATF6		331.122	227.13	229.712	480.479	237.887	181.84
ATF6B		105.838	253.656	158.368	65.8885	100.503	129.628
ATF7		45.3591	56.3681	82.3202	61.8338	29.5054	54.0118
ATF7IP		176.901	207.235	234.416	146.982	357.753	221.448
ATF7IP2		68.0387	0	4.70401	39.5331	33.1936	19.8043
ATG10		83.1584	107.762	69.7761	34.4647	86.6722	86.4189
ATG101		223.772	301.735	353.585	244.294	295.054	296.165
ATG12		210.164	172.42	263.425	213.884	158.592	203.444
ATG13		136.077	69.6311	138.768	199.693	141.995	163.836
ATG14		30.2394	121.026	42.3361	24.328	67.3092	31.5069
ATG16L1		199.58	51.3944	190.512	162.187	131.852	138.63
ATG16L2		65.0148	81.2363	29.7921	24.328	62.699	63.0138
ATG2A		641.076	470.839	152.096	423.714	193.629	164.736
ATG2B		10.5838	31.4998	26.6561	52.7108	58.0888	24.3053
ATG3		116.422	49.7365	114.464	198.679	112.489	177.339
ATG4A		27.2155	21.5525	65.8561	29.3964	35.0377	27.9061
ATG4B		621.42	746.048	458.641	380.126	536.63	359.179
ATG4C		13.6077	39.7892	37.6321	20.2734	59.9329	57.6126
ATG4D		60.4788	33.1577	60.3681	58.7928	51.6345	89.1195
ATG5		152.709	101.131	127.792	155.091	95.8926	176.439
ATG7		43.8472	106.105	81.5362	40.5467	80.2179	55.8122
ATG9A		538.262	271.893	183.456	431.823	313.495	216.047
ATG9B		7.55986	16.5788	11.76	27.3691	4.61022	5.40118
ATIC		1511.97	772.574	917.282	1601.6	1269.66	896.596
ATL1		0	34.8156	7.84002	7.09568	0	9.90216
ATL2		149.685	124.341	178.752	182.46	227.745	198.043
ATL3		250.987	192.315	234.416	187.529	206.538	289.863
ATM		77.1105	99.473	72.9122	126.709	107.879	47.7104
ATMIN		254.011	371.366	245.393	233.144	184.409	191.742
ATN1		18.1437	48.0786	15.68	42.5741	33.1936	54.0118
ATOH1		0	0	0	0	0	0
ATOH7		0	0	3.13601	3.04101	0	9.00197
ATOH8		0	38.1313	0	0	33.1936	0
ATOX1		639.564	658.18	784.786	500.752	461.022	823.68
ATP10B		16.6317	21.5525	7.84002	24.328	26.7393	0
ATP10D		0	0	0	0	1.84409	0
ATP11A		113.398	159.157	159.936	89.2028	194.551	212.446
ATP11B		33.2634	152.525	115.248	187.529	132.774	109.824
ATP11C		89.2063	33.1577	32.9281	205.775	37.8038	69.3152
ATP12A		0	0	0	0	0	0
ATP13A1		89.2063	29.8419	26.6561	77.0388	67.3092	56.7124
ATP13A2		43.8472	97.8152	61.9361	47.6424	33.1936	54.912
ATP13A3		204.116	165.788	196	282.814	213.914	198.043
ATP1A1		1229.23	2369.12	1268.51	1780	5856.83	1140.55
ATP1A3		0	0	0	5.06834	0	0
ATP1B1		793.785	3630.77	931.394	472.37	1939.98	581.527
ATP1B3		1020.58	736.1	537.041	1458.67	1062.2	514.012
ATP23		4.53591	26.5261	20.384	0	8.2984	13.503
ATP2A2		500.462	583.575	998.818	1001.5	948.784	1033.43
ATP2A3		12.0958	46.4207	3.92001	13.1777	46.1022	9.90216
ATP2B1		317.514	305.051	225.792	224.021	164.124	319.57
ATP2B4		39.3112	139.262	149.744	52.7108	137.385	223.249
ATP2C1		364.385	225.472	300.273	298.019	283.99	287.163
ATP2C2		71.0626	39.7892	26.6561	9.12302	16.5968	0
ATP5A1		625.956	800.758	836.53	955.89	1200.5	865.089
ATP5B		1545.23	1129.02	1760.08	2423.68	2040.48	1974.13
ATP5C1		325.074	230.446	721.282	472.37	733.947	681.449
ATP5D		312.978	230.446	247.745	283.827	309.807	259.257
ATP5E		5816.55	4870.86	6181.07	7146.36	5887.25	5340.87
ATP5F1		686.435	933.389	1168.16	834.249	1086.17	1080.24
ATP5G1		3863.09	3154.95	1290.47	2363.88	1717.77	1455.62
ATP5G2		3813.19	4582.39	2533.11	3281.25	4269.07	3129.08
ATP5G3		5633.6	3158.27	4930.59	6023.22	3480.72	4312.84
ATP5H		272.155	193.972	878.082	797.757	644.509	866.89
ATP5I		447.543	2135.35	1734.21	464.26	2168.65	1528.53
ATP5J		855.776	842.205	1096.03	1219.44	942.329	1081.14
ATP5J2		934.398	699.627	771.458	942.712	628.834	756.165
ATP5L		6437.97	5328.44	4431.18	5966.45	3772.08	3986.97
ATP5L2		0	44.7629	21.952	17.2324	10.1425	5.40118
ATP5O		1837.04	1946.36	2377.88	1969.56	2470.16	2163.17
ATP5S		151.197	79.5784	43.9041	99.3395	58.0888	82.8181
ATP6		57618.2	50545.6	33529.4	64557.5	43358.2	36511.1
ATP6AP1		1011.51	1548.46	781.65	1139.36	1184.83	811.978
ATP6AP1L		0	21.5525	10.976	4.05467	14.7527	16.2035
ATP6AP2		831.584	1163.83	514.305	809.921	951.55	642.741
ATP6V0A1		400.672	248.683	108.192	322.347	140.151	155.734
ATP6V0A2		66.5267	64.6575	140.336	49.6698	118.944	109.824
ATP6V0A4		0	0	2.352	0	0	19.8043
ATP6V0B		772.617	1639.65	1343.78	707.541	1271.5	1178.36
ATP6V0C		58.9669	21.5525	21.952	8.10935	8.2984	28.8063
ATP6V0D1		285.763	251.998	257.153	343.634	280.301	161.135
ATP6V0D2		0	3.31577	4.70401	0	11.0645	0
ATP6V0E1		817.976	830.6	1039.59	1209.31	847.359	1135.15
ATP6V0E2		81.6464	377.998	130.144	115.558	217.602	141.331
ATP6V1A		255.523	256.972	279.889	271.663	232.355	220.548
ATP6V1B1		0	0	0	0	0	0
ATP6V1B2		258.547	132.631	250.881	343.634	236.043	202.544
ATP6V1C1		193.532	261.946	240.689	192.597	285.834	180.94
ATP6V1C2		52.919	0	8.62402	41.5604	7.37635	7.20157
ATP6V1D		281.227	421.103	275.969	235.171	216.68	229.55
ATP6V1E1		377.993	538.812	500.193	331.47	625.146	472.603
ATP6V1E2		6.04788	101.131	36.8481	37.5057	66.3872	54.0118
ATP6V1F		1271.57	552.075	689.137	950.821	512.657	566.224
ATP6V1G1		1014.53	916.81	1859.65	1090.71	1120.28	1533.04
ATP6V1G2		0	0	0	0	1.84409	0
ATP6V1H		131.541	207.235	312.033	162.187	260.017	255.656
ATP7A		21.1676	9.9473	13.328	10.1367	10.1425	16.2035
ATP7B		10.5838	18.2367	22.736	27.3691	23.0511	35.1077
ATP8		6509.04	7137.19	3902.76	4408.45	3310.14	4266.93
ATP8A1		71.0626	23.2104	3.92001	78.0525	23.0511	6.30138
ATP8B1		54.431	58.0259	92.5122	130.763	79.2958	56.7124
ATP8B2		0	0	4.70401	0	0	0
ATP8B3		0	23.2104	7.84002	0	5.53227	2.70059
ATP8B4		0	0	0	2.02734	0	0
ATP9A		353.801	2156.91	852.21	225.034	1826.57	892.095
ATP9B		13.6077	21.5525	26.6561	36.4921	21.207	50.411
ATPAF1		166.317	167.446	146.608	75.0115	170.578	137.73
ATPAF2		46.8711	112.736	59.5841	69.9431	54.4006	36.9081
ATPIF1		755.986	880.336	666.401	860.605	926.655	607.633
ATR		123.982	125.999	133.28	97.3122	181.643	114.325
ATRAID		446.031	552.075	417.089	407.495	765.297	397.887
ATRIP		0	6.63154	7.05601	31.4237	4.61022	11.7026
ATRN		0	14.921	71.3442	65.8885	72.8415	53.1116
ATRX		538.262	595.18	507.249	393.303	613.16	509.511
ATXN1		119.446	23.2104	72.1282	150.023	90.3603	83.7183
ATXN10		355.313	729.469	417.089	270.65	456.412	328.572
ATXN1L		0	4.97365	60.3681	44.6014	65.4652	55.8122
ATXN2		338.682	533.839	312.033	260.513	358.675	505.01
ATXN2L		198.068	165.788	187.376	166.242	60.8549	185.441
ATXN3		214.7	187.341	120.736	167.255	141.073	104.423
ATXN7		68.0387	96.1573	61.1521	95.2849	30.4275	84.6185
ATXN7L1		49.895	24.8683	52.5281	36.4921	35.0377	28.8063
ATXN7L2		9.07183	0	19.6	13.1777	49.7904	32.4071
ATXN7L3		635.028	538.812	445.313	563.6	295.976	557.222
ATXN7L3B		201.092	217.183	433.553	257.472	355.909	559.022
AUH		9.07183	6.63154	33.7121	14.1914	42.414	32.4071
AUNIP		143.637	16.5788	22.736	68.9295	26.7393	32.4071
AUP1		978.245	1952.99	933.746	884.933	1214.33	916.4
AURKA		1279.13	659.838	684.433	1060.3	512.657	644.541
AURKAIP1		619.908	969.862	1246.56	674.09	940.485	1330.49
AURKB		1236.79	996.388	576.241	662.939	421.374	572.525
AURKC		12.0958	9.9473	0	1.01367	3.68818	5.40118
AUTS2		74.0866	23.2104	119.952	62.8475	23.0511	78.3171
AVEN		92.2302	38.1313	37.6321	96.2985	44.2581	35.1077
AVIL		0	0	0.784002	0	3.68818	3.60079
AVL9		338.682	344.84	236.769	154.078	265.549	296.165
AVPI1		116.422	43.105	40.7681	141.914	75.6076	59.413
AXDND1		0	0	0	0	0	0
AXIN1		261.571	193.972	123.872	197.665	113.411	129.628
AXIN2		857.288	53.0523	49.3921	1658.36	307.041	152.133
AXL		55.9429	1.65788	37.6321	0	52.5565	126.928
AZGP1		116.422	106.105	83.8882	19.2597	99.5808	50.411
AZI2		104.326	160.815	143.472	133.804	123.554	156.634
AZIN1		966.15	543.786	995.682	1316.76	1024.39	910.999
AZIN2		0	0	3.13601	0	11.9866	36.0079
B2M		4424.03	5285.33	5309.26	3719.15	4656.32	3507.17
B3GALNT1		22.6796	1.65788	0	8.10935	0	0
B3GALNT2		48.3831	36.4734	27.4401	30.4101	16.5968	23.4051
B3GALT2		0	0	0	0	0	0
B3GALT4		19.6556	97.8152	30.5761	9.12302	65.4652	20.7045
B3GALT5		140.613	21.5525	160.72	27.3691	8.2984	80.1175
B3GALT6		376.481	182.367	228.928	352.757	212.992	302.466
B3GAT3		66.5267	16.5788	32.1441	98.3259	39.6479	28.8063
B3GLCT		28.7275	77.9205	105.84	0	39.6479	94.5207
B3GNT2		187.484	281.84	363.777	193.611	329.17	492.408
B3GNT3		270.643	111.078	244.609	140.9	126.32	148.532
B3GNT4		0	13.2631	13.328	0	14.7527	22.5049
B3GNT5		92.2302	212.209	303.409	120.627	305.197	229.55
B3GNT6		0	0	0	0	0	0
B3GNT7		37.7993	3.31577	32.9281	29.3964	21.207	34.2075
B3GNT8		58.9669	4.97365	5.48801	3.04101	0	3.60079
B3GNT9		19.6556	9.9473	4.70401	14.1914	1.84409	15.3033
B3GNTL1		33.2634	11.6052	37.6321	5.06834	23.9732	20.7045
B4GALNT1		0	0	0	7.09568	2.76613	0
B4GALNT3		49.895	19.8946	18.032	108.463	33.1936	20.7045
B4GALNT4		1.51197	208.893	116.816	11.1504	204.694	106.223
B4GALT1		1336.58	1014.62	958.834	1399.88	945.095	840.784
B4GALT2		612.348	848.837	500.193	295.991	494.216	496.909
B4GALT3		719.698	782.521	515.089	698.418	448.114	487.006
B4GALT4		7.55986	6.63154	41.5521	78.0525	76.5297	69.3152
B4GALT5		635.028	900.231	1577.41	867.7	1740.82	2023.64
B4GALT6		0	62.9996	33.7121	0	36.8818	25.2055
B4GALT7		331.122	288.472	115.248	343.634	176.11	108.024
B4GAT1		195.044	381.313	39.9841	114.545	150.293	69.3152
B9D1		24.1915	53.0523	14.896	7.09568	24.8952	1.80039
B9D2		28.7275	121.026	65.0721	1.01367	60.8549	74.7163
BAAT		0	0	0	0	0	0.900197
BABAM1		403.696	227.13	384.945	289.909	279.379	358.278
BABAM2		263.083	185.683	94.0802	154.078	248.952	93.6205
BACE1		90.7183	38.1313	28.2241	19.2597	28.5834	28.8063
BACE2		87.6943	557.049	166.992	16.2187	466.554	222.349
BACH1		15.1197	144.236	42.3361	30.4101	135.541	65.7144
BACH2		0	0	7.84002	0	3.68818	2.70059
BAD		223.772	121.026	94.8642	189.556	153.059	120.626
BAG1		613.86	397.892	267.345	458.178	227.745	299.766
BAG2		27.2155	67.9732	98.7842	77.0388	95.8926	137.73
BAG3		57.4549	81.2363	274.401	171.31	234.199	265.558
BAG4		93.7422	41.4471	27.4401	37.5057	47.9463	26.1057
BAG5		393.112	513.944	315.169	301.06	433.361	370.881
BAG6		684.923	671.443	682.081	384.18	535.708	672.447
BAHCC1		0	53.0523	51.7441	0	26.7393	45.91
BAHD1		96.7662	86.21	93.2962	155.091	118.944	47.7104
BAIAP2		247.963	217.183	342.609	254.431	200.084	403.288
BAIAP2L1		455.103	409.497	525.281	316.265	381.726	487.907
BAIAP2L2		21.1676	89.5257	23.52	53.7244	61.777	9.90216
BAIAP3		0	48.0786	54.8801	5.06834	68.2313	90.0197
BAK1		90.7183	240.393	108.976	52.7108	46.1022	61.2134
BAMBI		306.93	225.472	1071.73	1356.29	696.144	1241.37
BANF1		669.803	586.891	408.465	607.188	526.487	470.803
BANK1		0	8.28942	0	0	0.922044	2.70059
BANP		107.35	242.051	85.4562	87.1755	137.385	83.7183
BAP1		133.053	82.8942	68.9921	155.091	102.347	81.9179
BARD1		403.696	193.972	266.561	248.349	144.761	193.542
BARX1		0	0	35.2801	0	17.5188	33.3073
BARX2		4.53591	76.2627	61.9361	9.12302	89.4383	96.3211
BASP1		0	581.917	347.313	2.02734	568.901	290.764
BATF		46.8711	0	0	30.4101	0	0
BATF2		33.2634	43.105	33.7121	42.5741	22.1291	26.1057
BATF3		0	21.5525	3.92001	0	12.9086	0
BAX		309.954	172.42	168.56	152.05	82.0619	162.035
BAZ1A		260.059	49.7365	106.624	446.014	102.347	83.7183
BAZ1B		483.831	203.92	362.993	346.675	204.694	362.779
BAZ2A		346.241	432.708	343.393	345.661	340.234	322.27
BAZ2B		219.236	285.156	226.576	212.87	242.498	198.943
BBC3		697.019	424.418	229.712	325.388	326.404	242.153
BBIP1		93.7422	33.1577	58.0161	37.5057	70.0754	36.9081
BBOF1		6.04788	6.63154	0	0	11.9866	0
BBS1		0	14.921	3.13601	7.09568	3.68818	10.8024
BBS10		18.1437	11.6052	31.3601	9.12302	17.5188	27.9061
BBS12		0	0	18.816	8.10935	2.76613	19.8043
BBS2		3.02394	43.105	62.7201	33.4511	99.5808	73.8161
BBS4		69.5507	56.3681	10.192	31.4237	47.9463	17.1037
BBS5		1.51197	0	0.784002	27.3691	24.8952	3.60079
BBS7		21.1676	14.921	22.736	30.4101	38.7259	36.0079
BBS9		0	0	3.13601	10.1367	32.2716	12.6028
BBX		476.271	658.18	333.985	375.057	389.103	257.456
BCAM		54.431	23.2104	10.192	21.287	27.6613	18.9041
BCAP29		122.47	97.8152	181.888	170.296	124.476	158.435
BCAP31		1159.68	1409.2	1194.03	1064.35	1107.38	1236.87
BCAR1		535.238	177.394	166.992	462.233	164.124	171.037
BCAR3		27.2155	0	96.4322	11.1504	48.8684	132.329
BCAS1		39.3112	72.9469	50.1761	15.205	10.1425	21.6047
BCAS2		110.374	91.1836	286.161	111.504	158.592	191.742
BCAS3		60.4788	112.736	55.6641	25.3417	77.4517	60.3132
BCAS4		276.691	208.893	101.92	258.486	199.162	172.838
BCAT1		16.6317	0	4.70401	0	0	3.60079
BCAT2		102.814	28.184	44.6881	165.228	113.411	66.6146
BCCIP		426.376	674.759	484.513	432.837	532.942	498.709
BCDIN3D		30.2394	0	34.4961	50.6834	50.7124	51.3112
BCHE		0	19.8946	0	0	16.5968	2.70059
BCKDHA		15.1197	39.7892	38.4161	20.2734	48.8684	45.0098
BCKDHB		0	0	36.0641	12.164	18.4409	49.5108
BCKDK		131.541	188.999	87.8082	106.435	116.178	135.93
BCL10		46.8711	29.8419	259.505	61.8338	100.503	195.343
BCL11A		45.3591	0	26.6561	50.6834	11.9866	15.3033
BCL11B		39.3112	144.236	21.168	5.06834	76.5297	72.0157
BCL2		0	0	0	0	0	2.70059
BCL2L1		663.755	991.415	1520.96	696.39	853.813	1169.36
BCL2L10		0	0	1.568	0	0	0
BCL2L11		25.7035	28.184	98.7842	70.9568	123.554	114.325
BCL2L12		1056.87	349.814	566.833	669.021	235.121	604.032
BCL2L13		169.341	124.341	113.68	141.914	204.694	195.343
BCL2L14		0	69.6311	0	4.05467	15.6748	0
BCL2L15		93.7422	333.235	578.593	7.09568	367.896	443.797
BCL2L2		0	4.97365	32.1441	19.2597	19.3629	46.8102
BCL3		65.0148	135.946	70.5601	80.0798	59.0108	81.0177
BCL6		7.55986	122.683	72.9122	6.08201	198.24	45.91
BCL6B		0	0	0	0	2.76613	3.60079
BCL7A		51.407	142.578	79.9682	34.4647	79.2958	147.632
BCL7B		31.7514	31.4998	130.144	129.75	79.2958	117.026
BCL7C		192.02	165.788	210.896	129.75	103.269	199.844
BCL9		232.844	61.3417	48.6081	219.966	38.7259	60.3132
BCL9L		443.008	542.128	400.625	338.565	304.275	441.997
BCLAF1		607.812	426.076	539.393	679.158	342.078	632.838
BCLAF3		80.1345	26.5261	50.9601	44.6014	38.7259	63.914
BCO1		7.55986	6.63154	0	10.1367	0	0
BCO2		0	0	0	6.08201	0	0
BCOR		69.5507	53.0523	116.032	158.132	150.293	65.7144
BCORL1		69.5507	107.762	48.6081	73.9978	105.113	70.2154
BCR		15.1197	167.446	54.8801	26.3554	129.086	43.2094
BCS1L		151.197	174.078	96.4322	178.406	145.683	96.3211
BDH1		122.47	111.078	77.6162	65.8885	123.554	77.4169
BDH2		13.6077	4.97365	0	32.4374	62.699	7.20157
BDKRB1		0	3.31577	18.816	0	5.53227	6.30138
BDKRB2		12.0958	14.921	10.192	18.246	8.2984	18.0039
BDNF		12.0958	0	0	27.3691	23.9732	11.7026
BDP1		288.786	321.629	210.896	253.417	134.618	214.247
BEAN1		1.51197	11.6052	7.05601	0	20.285	9.90216
BECN1		551.869	326.603	286.161	502.78	277.535	277.261
BEGAIN		0	11.6052	0	0	3.68818	0
BEND3		6.04788	21.5525	18.816	20.2734	30.4275	23.4051
BEND6		0	0	7.05601	0	0	5.40118
BEND7		0	0	0	0	6.45431	0
BEST1		10.5838	0	0	2.02734	0	0
BEST3		0	0	0	18.246	0	0
BEST4		0	0	0	0	2.76613	0
BET1		15.1197	26.5261	66.6401	67.9158	64.5431	57.6126
BET1L		272.155	117.71	111.328	221.993	70.0754	78.3171
BEX2		89.2063	0	0	77.0388	0	0
BEX3		846.704	0	2.352	933.589	0	0
BEX4		72.5746	0	0	52.7108	0	0
BEX5		27.2155	0	0	13.1777	0	0
BFAR		255.523	323.287	169.344	241.253	140.151	214.247
BFSP1		15.1197	62.9996	58.8001	8.10935	53.4786	40.5089
BGN		0	0	0	0	0	0
BHLHB9		25.7035	8.28942	9.40802	12.164	18.4409	7.20157
BHLHE40		15.1197	92.8415	145.824	84.1345	68.2313	159.335
BHLHE41		0	16.5788	24.3041	0	68.2313	9.00197
BICC1		33.2634	18.2367	77.6162	4.05467	63.6211	88.2193
BICD1		25.7035	48.0786	37.6321	19.2597	29.5054	27.9061
BICD2		164.805	147.552	121.52	166.242	82.0619	144.031
BICDL1		28.7275	29.8419	34.4961	9.12302	29.5054	27.0059
BICDL2		33.2634	49.7365	69.7761	39.5331	50.7124	64.8142
BICRA		1.51197	6.63154	18.032	17.2324	20.285	18.9041
BICRAL		36.2873	38.1313	47.0401	47.6424	39.6479	89.1195
BID		116.422	200.604	171.696	167.255	323.638	169.237
BIK		592.693	628.338	312.817	472.37	491.45	231.351
BIN1		533.726	175.736	367.697	533.19	398.323	352.877
BIN2		0	0	1.568	22.3007	0	0
BIN3		134.565	144.236	99.5682	87.1755	41.492	88.2193
BIRC2		471.735	210.551	466.481	441.96	397.401	442.897
BIRC3		276.691	542.128	195.216	78.0525	395.557	121.527
BIRC5		831.584	326.603	773.026	652.803	437.971	727.359
BIRC6		182.949	230.446	219.52	165.228	178.877	119.726
BIRC7		4.53591	0	0	5.06834	0	0
BIVM		187.484	472.497	156.016	90.2165	311.651	191.742
BLCAP		624.444	459.234	279.889	454.124	279.379	244.854
BLM		154.221	62.9996	78.4002	144.955	56.2447	58.5128
BLMH		577.573	154.183	89.3762	558.531	122.632	141.331
BLNK		0	0	0	0	2.76613	0
BLOC1S1		69.5507	116.052	252.449	103.394	164.124	236.752
BLOC1S2		139.101	338.208	503.329	271.663	421.374	432.094
BLOC1S3		68.0387	51.3944	90.9442	59.8065	30.4275	76.5167
BLOC1S4		101.302	157.499	192.864	147.996	263.705	144.932
BLOC1S5		87.6943	102.789	76.0482	79.0662	61.777	90.9199
BLOC1S5-TXNDC5		18.1437	0	0.784002	0	0	6.30138
BLOC1S6		329.61	354.787	256.369	306.128	272.925	245.754
BLVRA		43.8472	111.078	108.192	46.6288	133.696	117.926
BLVRB		364.385	182.367	148.96	267.609	151.215	90.0197
BLZF1		54.431	21.5525	125.44	47.6424	47.0243	104.423
BMF		0	82.8942	6.27201	11.1504	54.4006	6.30138
BMI1		151.197	87.8678	156.016	108.463	129.086	190.842
BMP1		30.2394	58.0259	13.328	18.246	9.22044	26.1057
BMP2		0	137.604	14.896	4.05467	28.5834	9.90216
BMP2K		52.919	44.7629	78.4002	16.2187	40.57	67.5148
BMP4		3259.81	7102.37	3215.19	3437.35	5499.07	3674.6
BMP5		0	0	0	0	5.53227	0
BMP6		4.53591	1.65788	6.27201	10.1367	1.84409	7.20157
BMP7		1257.96	140.92	92.5122	1615.79	153.981	136.83
BMP8B		13.6077	33.1577	46.2561	10.1367	46.1022	27.9061
BMPR1A		39.3112	23.2104	43.9041	52.7108	66.3872	51.3112
BMPR1B		0	0	0	0	0	0
BMPR2		136.077	140.92	141.12	56.7654	72.8415	120.626
BMS1		639.564	387.945	658.561	630.502	434.283	552.721
BMT2		49.895	29.8419	42.3361	39.5331	79.2958	64.8142
BNIP1		46.8711	77.9205	52.5281	47.6424	18.4409	65.7144
BNIP2		228.308	364.734	358.289	393.303	327.326	384.384
BNIP3		72.5746	0	0	101.367	0	0
BNIP3L		130.03	142.578	221.088	58.7928	191.785	249.355
BOD1		104.326	180.709	245.393	259.499	257.25	369.981
BOD1L1		87.6943	387.945	227.36	204.761	312.573	194.443
BOK		102.814	164.131	105.056	33.4511	95.8926	103.523
BOLA1		55.9429	19.8946	33.7121	45.6151	75.6076	42.3093
BOLA2		0	6.63154	16.464	0	3.68818	0
BOLA2-SMG1P6		0	0	0	0	1.84409	0
BOLA3		74.0866	94.4994	330.849	211.857	251.718	318.67
BOP1		1564.89	1763.99	1002.74	1256.95	1040.99	826.381
BORA		28.7275	19.8946	72.9122	65.8885	30.4275	67.5148
BORCS5		12.0958	19.8946	17.248	5.06834	28.5834	24.3053
BORCS6		117.934	125.999	90.1602	61.8338	66.3872	81.9179
BORCS7		210.164	310.024	270.481	116.572	254.484	306.967
BORCS8		149.685	195.63	135.632	124.681	64.5431	113.425
BORCS8-MEF2B		0	0	5.48801	3.04101	0	0
BPGM		13.6077	0	56.4481	14.1914	42.414	54.912
BPHL		63.5028	71.289	63.5041	82.1072	94.0485	63.0138
BPI		0	0	0	0	3.68818	0
BPNT1		92.2302	87.8678	149.744	200.706	129.086	159.335
BPTF		473.247	424.418	557.425	626.447	355.909	527.515
BRAF		71.0626	13.2631	53.3121	71.9705	47.0243	57.6126
BRAP		74.0866	160.815	126.224	65.8885	115.256	110.724
BRAT1		43.8472	71.289	101.92	42.5741	146.605	103.523
BRCA1		669.803	253.656	128.576	244.294	116.178	235.852
BRCA2		74.0866	109.42	117.6	71.9705	88.5163	115.225
BRCC3		306.93	331.577	130.928	211.857	151.215	159.335
BRD1		36.2873	8.28942	47.8241	10.1367	22.1291	38.7085
BRD2		1215.62	1545.15	1019.2	871.755	871.332	983.015
BRD3		710.626	2078.99	832.61	471.356	849.203	960.51
BRD3OS		21.1676	96.1573	87.8082	42.5741	67.3092	54.0118
BRD4		1071.99	784.179	628.769	812.962	402.933	599.531
BRD7		784.713	563.681	327.713	631.516	456.412	286.263
BRD8		148.173	135.946	147.392	128.736	169.656	145.832
BRD9		547.334	913.494	529.201	307.142	527.409	604.032
BRF1		145.149	82.8942	93.2962	85.1482	58.0888	77.4169
BRF2		22.6796	6.63154	34.4961	67.9158	51.6345	68.415
BRI3		931.374	570.312	868.674	814.99	643.587	877.692
BRI3BP		530.702	1054.41	826.338	767.347	734.869	1015.42
BRICD5		4.53591	29.8419	18.032	7.09568	9.22044	11.7026
BRIP1		92.2302	3.31577	76.0482	59.8065	26.7393	49.5108
BRIX1		122.47	238.735	401.409	182.46	413.076	345.676
BRK1		666.779	1507.02	1186.19	541.299	1214.33	942.506
BRMS1		149.685	54.7102	121.52	252.404	115.256	105.323
BRMS1L		0	4.97365	9.40802	37.5057	18.4409	39.6087
BROX		267.619	195.63	323.009	358.839	236.043	295.265
BRPF1		176.901	174.078	91.7282	97.3122	95.8926	131.429
BRPF3		10.5838	3.31577	44.6881	39.5331	41.492	56.7124
BRSK1		0	21.5525	6.27201	4.05467	13.8307	1.80039
BRSK2		22.6796	18.2367	16.464	41.5604	10.1425	9.90216
BRWD1		306.93	276.867	269.697	188.542	224.979	216.947
BRWD3		65.0148	164.131	54.8801	109.476	105.113	41.4091
BSCL2		0	0	1.568	1.01367	0	0.900197
BSDC1		45.3591	34.8156	141.904	44.6014	84.8281	133.229
BSG		229.82	155.841	239.121	406.481	380.804	265.558
BSPRY		104.326	160.815	190.512	126.709	219.447	154.834
BST1		0	0	0	0	5.53227	0
BST2		7.55986	880.336	1750.68	0	1143.34	1614.05
BTAF1		55.9429	62.9996	28.2241	49.6698	42.414	51.3112
BTBD1		77.1105	23.2104	20.384	57.7791	6.45431	15.3033
BTBD10		87.6943	26.5261	132.496	155.091	52.5565	91.8201
BTBD11		75.5986	0	9.40802	23.3144	0.922044	4.50098
BTBD16		0	0	5.48801	0	5.53227	2.70059
BTBD19		0	0	20.384	8.10935	0	1.80039
BTBD2		199.58	102.789	190.512	197.665	154.903	202.544
BTBD3		0	58.0259	75.2642	15.205	88.5163	47.7104
BTBD6		143.637	94.4994	128.576	80.0798	80.2179	108.024
BTBD7		446.031	480.786	251.665	225.034	201.928	276.36
BTBD9		4.53591	64.6575	60.3681	5.06834	59.9329	44.1096
BTC		12.0958	4.97365	69.7761	26.3554	7.37635	36.0079
BTD		61.9908	48.0786	29.0081	28.3827	35.0377	36.0079
BTF3		2081.98	1603.17	2625.62	2106.4	1786.92	2915.74
BTF3L4		146.661	215.525	491.569	181.447	349.455	370.881
BTG1		687.947	2916.22	2550.36	453.11	1730.68	3140.79
BTG2		167.829	276.867	270.481	169.283	431.517	428.494
BTG3		214.7	270.235	185.024	171.31	290.444	197.143
BTN1A1		1.51197	11.6052	0	0	0	0.900197
BTN2A1		25.7035	14.921	16.464	23.3144	34.1156	30.6067
BTN2A2		25.7035	11.6052	8.62402	13.1777	25.8172	25.2055
BTN3A1		39.3112	34.8156	33.7121	4.05467	58.0888	27.9061
BTN3A2		122.47	76.2627	75.2642	66.9021	115.256	100.822
BTN3A3		0	6.63154	26.6561	7.09568	4.61022	7.20157
BTNL3		0	0	0	0	0	0
BTNL8		0	0	0	0	0	0
BTNL9		0	0	1.568	0	0	4.50098
BTRC		86.1824	87.8678	100.352	71.9705	78.3738	85.5187
BUB1		37.7993	96.1573	125.44	79.0662	70.9974	128.728
BUB1B		136.077	41.4471	74.4802	193.611	94.9706	79.2173
BUB3		1085.6	1006.34	1075.65	968.054	1041.91	1212.57
BUD13		87.6943	44.7629	117.6	110.49	76.5297	140.431
BUD23		1185.39	1384.33	902.386	1024.82	1032.69	945.207
BUD31		737.842	759.311	717.362	643.68	706.286	891.195
BYSL		258.547	258.63	272.049	315.251	209.304	248.454
BZW1		603.276	363.077	508.817	336.538	274.769	423.993
BZW2		819.488	1110.78	800.466	891.015	1051.13	793.974
C10orf113		0	0	4.70401	0	0	2.70059
C10orf55		13.6077	0	0	0	0	0
C10orf76		86.1824	64.6575	120.736	53.7244	102.347	93.6205
C10orf82		7.55986	0	0	16.2187	0	0
C10orf88		40.8232	8.28942	49.3921	4.05467	64.5431	35.1077
C10orf95		16.6317	0	17.248	30.4101	12.9086	19.8043
C10orf99		43.8472	0	0	24.328	0	0
C11orf1		71.0626	104.447	123.872	138.873	147.527	90.0197
C11orf21		192.02	0	2.352	85.1482	19.3629	8.10177
C11orf24		278.203	97.8152	170.128	319.306	63.6211	143.131
C11orf45		1.51197	0	10.976	2.02734	1.84409	9.90216
C11orf49		46.8711	207.235	58.8001	62.8475	169.656	92.7203
C11orf52		0	0	0	0	0	0
C11orf53		0	0	0	0	0.922044	0
C11orf54		7.55986	53.0523	62.7201	38.5194	52.5565	46.8102
C11orf58		508.022	291.788	544.881	997.45	474.853	647.242
C11orf65		10.5838	8.28942	4.70401	6.08201	13.8307	4.50098
C11orf68		278.203	235.42	119.168	139.886	146.605	156.634
C11orf70		12.0958	0	13.328	36.4921	48.8684	12.6028
C11orf71		12.0958	71.289	22.736	97.3122	44.2581	27.0059
C11orf74		119.446	72.9469	66.6401	91.2302	106.957	43.2094
C11orf80		0	0	0	0	0	0
C11orf84		98.2781	59.6838	68.9921	143.941	52.5565	65.7144
C11orf86		0	0	3.13601	1.01367	1.84409	0
C11orf95		217.724	130.973	22.736	321.333	107.879	71.1155
C11orf96		7.55986	38.1313	11.76	26.3554	41.492	19.8043
C11orf98		0	0	3.92001	2.02734	4.61022	1.80039
C12orf10		158.757	170.762	196	182.46	211.148	197.143
C12orf29		31.7514	61.3417	69.7761	51.6971	81.1399	92.7203
C12orf4		54.431	4.97365	48.6081	71.9705	24.8952	39.6087
C12orf42		0	0	0	0	5.53227	0
C12orf43		95.2542	270.235	116.032	56.7654	97.7367	90.9199
C12orf45		75.5986	107.762	141.904	58.7928	152.137	99.0216
C12orf49		160.269	353.129	345.745	168.269	249.874	266.458
C12orf56		0	0	0	0	0	0
C12orf57		213.188	238.735	255.585	188.542	321.793	316.869
C12orf60		0	0	7.05601	0	14.7527	0
C12orf65		77.1105	230.446	169.344	100.353	233.277	169.237
C12orf66		16.6317	33.1577	47.0401	43.5878	67.3092	61.2134
C12orf73		74.0866	79.5784	115.248	89.2028	129.086	100.822
C12orf75		421.84	563.681	1797.72	401.413	584.576	1489.83
C12orf76		18.1437	6.63154	44.6881	12.164	73.7635	63.0138
C14orf119		381.017	336.55	302.625	361.88	497.904	280.861
C14orf2		2706.43	3072.06	1626.02	2348.67	2070.91	1653.66
C14orf28		16.6317	1.65788	4.70401	10.1367	23.0511	5.40118
C14orf37		0	0	0.784002	2.02734	0	0
C14orf93		34.7753	11.6052	7.05601	7.09568	51.6345	18.9041
C15orf39		176.901	542.128	143.472	97.3122	214.836	101.722
C15orf40		30.2394	61.3417	79.9682	79.0662	164.124	101.722
C15orf41		6.04788	1.65788	11.76	22.3007	26.7393	11.7026
C15orf48		81.6464	53.0523	89.3762	93.2575	66.3872	88.2193
C15orf61		80.1345	64.6575	127.008	166.242	162.28	143.131
C15orf62		54.431	0	32.9281	88.1892	12.9086	18.0039
C15orf65		10.5838	0	0	0	0	5.40118
C16orf45		0	39.7892	3.13601	0	0	0
C16orf46		13.6077	11.6052	12.544	9.12302	35.9597	9.90216
C16orf52		131.541	160.815	180.32	89.2028	97.7367	120.626
C16orf58		81.6464	135.946	61.9361	81.0935	140.151	47.7104
C16orf62		1.51197	200.604	85.4562	6.08201	174.266	127.828
C16orf70		61.9908	71.289	67.4241	82.1072	82.0619	70.2154
C16orf71		0	0	0	3.04101	0	0.900197
C16orf72		105.838	104.447	151.312	247.335	112.489	114.325
C16orf74		27.2155	91.1836	202.272	23.3144	135.541	189.942
C16orf86		3.02394	23.2104	0	0	9.22044	0
C16orf87		48.3831	41.4471	48.6081	41.5604	33.1936	40.5089
C16orf91		46.8711	16.5788	68.2081	105.422	82.984	93.6205
C16orf95		39.3112	33.1577	12.544	5.06834	8.2984	2.70059
C17orf100		12.0958	26.5261	10.192	0	29.5054	8.10177
C17orf107		0	4.97365	2.352	0	2.76613	0
C17orf49		21.1676	81.2363	12.544	12.164	14.7527	17.1037
C17orf51		12.0958	3.31577	7.05601	6.08201	18.4409	4.50098
C17orf53		86.1824	19.8946	59.5841	28.3827	31.3495	28.8063
C17orf58		175.389	208.893	97.2162	152.05	163.202	122.427
C17orf62		139.101	285.156	154.448	133.804	104.191	167.437
C17orf67		7.55986	0	14.896	0	5.53227	4.50098
C17orf75		40.8232	43.105	53.3121	59.8065	59.0108	56.7124
C17orf80		24.1915	38.1313	83.1042	64.8748	40.57	51.3112
C17orf97		0	62.9996	23.52	0	35.9597	27.9061
C17orf99		0	0	29.0081	3.04101	0	18.9041
C18orf21		6.04788	8.28942	28.2241	27.3691	36.8818	35.1077
C18orf25		101.302	18.2367	50.9601	86.1618	55.3227	45.0098
C18orf32		37.7993	48.0786	34.4961	31.4237	37.8038	27.9061
C18orf54		6.04788	4.97365	1.568	13.1777	17.5188	7.20157
C19orf12		114.91	74.6048	79.9682	109.476	17.5188	70.2154
C19orf18		0	0	0	0	0.922044	0
C19orf24		323.562	382.971	306.545	418.645	167.812	327.672
C19orf25		193.532	164.131	177.184	147.996	85.7501	207.045
C19orf33		518.606	263.604	653.073	445.001	209.304	441.096
C19orf38		0	14.921	0	0	8.2984	1.80039
C19orf44		22.6796	36.4734	2.352	5.06834	10.1425	9.00197
C19orf47		137.589	125.999	80.7522	60.8201	82.0619	82.8181
C19orf48		95.2542	69.6311	107.408	176.378	82.984	135.03
C19orf53		792.273	702.943	569.185	563.6	381.726	534.717
C19orf54		9.07183	28.184	2.352	13.1777	10.1425	7.20157
C19orf57		1.51197	0	11.76	18.246	11.0645	34.2075
C19orf66		27.2155	0	77.6162	12.164	14.7527	70.2154
C19orf70		337.17	144.236	210.896	357.825	201.006	246.654
C19orf73		3.02394	0	0	0	9.22044	1.80039
C1D		54.431	61.3417	72.1282	68.9295	100.503	73.8161
C1GALT1		127.006	154.183	226.576	141.914	201.006	164.736
C1GALT1C1		61.9908	48.0786	71.3442	149.009	124.476	63.914
C1orf105		36.2873	0	0	25.3417	0	0.900197
C1orf106		131.541	107.762	135.632	88.1892	96.8147	110.724
C1orf109		24.1915	18.2367	30.5761	33.4511	8.2984	35.1077
C1orf112		63.5028	14.921	42.3361	124.681	41.492	39.6087
C1orf115		1.51197	64.6575	12.544	9.12302	28.5834	17.1037
C1orf116		98.2781	137.604	241.473	121.64	94.0485	129.628
C1orf122		246.451	261.946	486.865	233.144	424.14	402.388
C1orf123		46.8711	51.3944	141.12	86.1618	101.425	106.223
C1orf131		155.733	154.183	52.5281	173.337	129.086	86.4189
C1orf158		0	0	0	0	0	9.00197
C1orf159		33.2634	213.867	99.5682	50.6834	99.5808	74.7163
C1orf174		54.431	14.921	145.04	78.0525	117.1	203.444
C1orf198		163.293	77.9205	174.048	221.993	160.436	197.143
C1orf21		16.6317	71.289	78.4002	0	108.801	119.726
C1orf210		40.8232	36.4734	101.92	38.5194	94.0485	153.033
C1orf216		25.7035	49.7365	68.2081	19.2597	43.3361	90.9199
C1orf226		7.55986	3.31577	31.3601	53.7244	26.7393	66.6146
C1orf228		0	0	0	0	5.53227	3.60079
C1orf35		420.328	447.629	169.344	246.321	242.498	265.558
C1orf43		994.877	878.678	1596.23	1293.44	1415.34	1370.1
C1orf50		133.053	41.4471	53.3121	38.5194	47.0243	66.6146
C1orf52		33.2634	170.762	144.256	52.7108	150.293	128.728
C1orf53		0	8.28942	23.52	0	11.0645	12.6028
C1orf54		0	0	0	0	4.61022	4.50098
C1orf56		28.7275	6.63154	0	18.246	11.9866	8.10177
C1orf74		83.1584	62.9996	52.5281	41.5604	83.906	52.2114
C1QBP		343.217	187.341	537.825	792.689	468.399	586.028
C1QL1		0	0	0	0	1.84409	1.80039
C1QTNF1		10.5838	44.7629	39.2001	0	23.0511	43.2094
C1QTNF12		0	16.5788	3.13601	0	5.53227	4.50098
C1QTNF2		0	0	7.84002	0	0	0.900197
C1QTNF3		0	4.97365	0	0	6.45431	1.80039
C1QTNF6		0	0	0	0	0	5.40118
C1R		0	8.28942	3.92001	5.06834	23.0511	6.30138
C1RL		1.51197	31.4998	42.3361	30.4101	38.7259	45.0098
C1S		0	21.5525	0	0	5.53227	0
C2		22.6796	0	0	7.09568	4.61022	0
C20orf194		0	0	0	4.05467	0	0
C20orf196		1.51197	24.8683	14.896	16.2187	22.1291	20.7045
C20orf204		0	24.8683	28.2241	0	10.1425	43.2094
C20orf24		1480.22	832.258	934.53	1063.34	835.372	882.193
C20orf27		102.814	523.891	390.433	175.365	436.127	403.288
C20orf96		0	240.393	90.1602	17.2324	135.541	103.523
C21orf2		1.51197	0	7.05601	3.04101	19.3629	9.00197
C21orf33		0	190.657	76.0482	0	173.344	62.1136
C21orf58		25.7035	56.3681	18.816	17.2324	23.9732	44.1096
C21orf59		175.389	114.394	233.632	275.718	276.613	289.863
C21orf91		27.2155	26.5261	22.736	38.5194	46.1022	25.2055
C22orf39		89.2063	87.8678	106.624	124.681	156.748	104.423
C22orf46		16.6317	28.184	3.13601	10.1367	11.9866	14.4031
C2CD2		81.6464	109.42	103.488	109.476	107.879	78.3171
C2CD2L		140.613	84.5521	48.6081	154.078	25.8172	71.1155
C2CD3		31.7514	39.7892	40.7681	60.8201	28.5834	38.7085
C2CD4A		0	0	0	0	3.68818	0
C2CD4B		0	16.5788	0	0	0	0
C2CD4C		0	1.65788	0	0	4.61022	2.70059
C2CD4D		10.5838	6.63154	5.48801	5.06834	0	3.60079
C2CD5		21.1676	29.8419	85.4562	58.7928	61.777	44.1096
C2orf15		46.8711	43.105	18.816	13.1777	25.8172	9.90216
C2orf42		27.2155	9.9473	16.464	19.2597	14.7527	9.00197
C2orf49		111.886	79.5784	60.3681	66.9021	132.774	66.6146
C2orf50		0	0	3.92001	0	2.76613	2.70059
C2orf54		234.356	223.814	296.353	175.365	186.253	206.145
C2orf68		202.604	228.788	124.656	142.927	189.941	125.127
C2orf69		444.52	401.208	272.049	260.513	242.498	249.355
C2orf70		25.7035	9.9473	38.4161	24.328	24.8952	40.5089
C2orf72		0	14.921	13.328	7.09568	3.68818	17.1037
C2orf76		0	0	76.0482	17.2324	26.7393	22.5049
C2orf88		0	0	0	0	0	0
C2orf92		18.1437	0	2.352	1.01367	0	8.10177
C3		15.1197	492.392	11.76	10.1367	220.369	11.7026
C3orf14		101.302	0	0	36.4921	0	1.80039
C3orf18		19.6556	0	6.27201	2.02734	13.8307	1.80039
C3orf33		13.6077	28.184	10.976	38.5194	39.6479	22.5049
C3orf38		72.5746	71.289	117.6	164.214	94.9706	117.026
C3orf52		37.7993	18.2367	79.9682	82.1072	29.5054	30.6067
C3orf58		65.0148	18.2367	51.7441	42.5741	76.5297	47.7104
C3orf62		128.518	21.5525	43.9041	75.0115	44.2581	36.0079
C3orf67		0	0	5.48801	0	6.45431	12.6028
C3orf70		0	0	0	0	0	0
C3orf85		0	0	0	0	0	0
C4BPA		0	0	0	0	3.68818	0
C4BPB		18.1437	0	9.40802	3.04101	0	2.70059
C4orf19		0	94.4994	0.784002	1.01367	63.6211	5.40118
C4orf3		89.2063	217.183	312.817	231.116	285.834	270.959
C4orf33		0	34.8156	21.168	35.4784	20.285	23.4051
C4orf36		72.5746	149.21	39.2001	84.1345	57.1668	50.411
C4orf46		34.7753	62.9996	65.8561	56.7654	53.4786	54.0118
C4orf48		390.089	283.498	279.889	203.747	224.057	261.057
C5		0	38.1313	5.48801	8.10935	4.61022	0
C5AR1		0	0	0	0	0	2.70059
C5orf15		9.07183	29.8419	246.961	128.736	242.498	247.554
C5orf22		113.398	462.55	292.433	99.3395	262.783	250.255
C5orf24		113.398	310.024	239.121	204.761	153.981	228.65
C5orf30		52.919	53.0523	74.4802	40.5467	56.2447	88.2193
C5orf34		10.5838	3.31577	29.7921	31.4237	5.53227	7.20157
C5orf38		3.02394	0	0	17.2324	0	0
C5orf42		37.7993	14.921	7.05601	17.2324	20.285	20.7045
C5orf46		0	9.9473	0	0	0	0
C5orf51		7.55986	4.97365	46.2561	25.3417	62.699	49.5108
C5orf52		0	0	6.27201	0	8.2984	0
C5orf63		10.5838	23.2104	23.52	20.2734	47.0243	37.8083
C6orf106		595.717	389.603	392.785	355.798	352.221	464.502
C6orf120		71.0626	0	35.2801	75.0115	28.5834	33.3073
C6orf132		792.273	560.365	567.617	501.766	209.304	368.18
C6orf136		125.494	44.7629	102.704	103.394	58.0888	109.824
C6orf141		87.6943	1.65788	4.70401	70.9568	9.22044	9.00197
C6orf15		229.82	46.4207	3741.26	250.376	181.643	2841.02
C6orf163		0	6.63154	8.62402	0	10.1425	1.80039
C6orf203		54.431	117.71	44.6881	70.9568	89.4383	75.6165
C6orf222		341.705	164.131	46.2561	239.226	133.696	10.8024
C6orf223		99.7901	6.63154	62.7201	29.3964	38.7259	54.0118
C6orf226		28.7275	31.4998	18.816	41.5604	26.7393	21.6047
C6orf47		63.5028	23.2104	98.7842	51.6971	47.9463	84.6185
C6orf48		514.07	775.89	946.29	723.759	1922.46	1355.7
C6orf52		13.6077	13.2631	11.76	0	11.0645	6.30138
C6orf58		0	0	2.352	0	3.68818	0
C6orf62		250.987	203.92	326.929	287.882	259.094	342.975
C6orf89		352.289	368.05	269.697	287.882	254.484	332.173
C7		0	0	0	0	0	0
C7orf25		0	0	4.70401	1.01367	0	5.40118
C7orf26		175.389	242.051	194.432	122.654	173.344	124.227
C7orf31		7.55986	43.105	3.13601	0	9.22044	5.40118
C7orf43		28.7275	8.28942	20.384	12.164	23.9732	13.503
C7orf49		86.1824	1.65788	47.8241	75.0115	51.6345	80.1175
C7orf50		704.579	926.757	585.649	600.092	582.732	603.132
C7orf61		0	0	3.13601	0	2.76613	1.80039
C8G		0	0	13.328	0	9.22044	2.70059
C8orf33		666.779	1148.91	513.521	673.076	747.778	573.425
C8orf34		0	0	2.352	4.05467	0	0
C8orf37		19.6556	33.1577	5.48801	23.3144	15.6748	5.40118
C8orf44		3.02394	11.6052	12.544	7.09568	39.6479	17.1037
C8orf46		0	0	2.352	1.01367	0	0
C8orf58		7.55986	0	3.92001	29.3964	1.84409	19.8043
C8orf59		931.374	626.68	555.857	1176.87	576.278	579.727
C8orf76		52.919	121.026	118.384	133.804	166.89	104.423
C8orf82		133.053	369.708	225.792	231.116	333.78	247.554
C9orf116		0	99.473	28.2241	6.08201	50.7124	63.0138
C9orf152		15.1197	11.6052	83.1042	50.6834	68.2313	72.0157
C9orf16		139.101	348.156	188.16	101.367	260.017	117.026
C9orf24		4.53591	0	0	3.04101	2.76613	0
C9orf3		33.2634	134.289	127.008	56.7654	211.148	234.051
C9orf40		68.0387	71.289	67.4241	73.9978	46.1022	62.1136
C9orf43		0	0	3.92001	11.1504	0	0
C9orf64		10.5838	33.1577	90.9442	44.6014	30.4275	88.2193
C9orf66		4.53591	0	0	16.2187	0	0
C9orf72		15.1197	1.65788	10.192	1.01367	9.22044	27.0059
C9orf78		439.984	354.787	804.386	537.244	591.952	712.956
C9orf85		22.6796	129.315	68.9921	59.8065	55.3227	65.7144
CA11		0	64.6575	26.6561	13.1777	18.4409	9.90216
CA12		19.6556	371.366	14.896	7.09568	334.702	21.6047
CA13		49.895	31.4998	40.7681	84.1345	32.2716	3.60079
CA2		4.53591	0	4.70401	0	1.84409	1.80039
CA3		7.55986	24.8683	0	9.12302	3.68818	0
CA4		0	0	0	0	0	0
CA5B		0	64.6575	24.3041	6.08201	46.1022	6.30138
CA6		0	0	0	0	4.61022	2.70059
CA8		0	240.393	12.544	0	123.554	44.1096
CA9		0	0	0	0	0	0
CAAP1		49.895	81.2363	70.5601	112.517	89.4383	105.323
CAB39		347.753	106.105	345.745	990.354	189.019	369.081
CAB39L		810.417	82.8942	146.608	1460.7	170.578	94.5207
CABIN1		210.164	185.683	62.7201	132.791	68.2313	59.413
CABLES1		9.07183	245.367	103.488	7.09568	202.85	124.227
CABLES2		113.398	164.131	64.2881	69.9431	34.1156	52.2114
CABP1		15.1197	208.893	6.27201	0	37.8038	0
CABYR		0	0	0	1.01367	0	0
CACFD1		185.972	371.366	177.968	89.2028	233.277	153.033
CACHD1		0	0	0	0	14.7527	0
CACNA1C		0	0	0	4.05467	0	0
CACNA1D		21.1676	0	3.13601	0	22.1291	9.90216
CACNA1H		0	0	0	0	0	0
CACNA2D2		0	3.31577	0	4.05467	0.922044	0
CACNA2D4		36.2873	0	4.70401	3.04101	0	1.80039
CACNB1		7.55986	1.65788	17.248	12.164	2.76613	16.2035
CACNB2		4.53591	0	0	0	0	0
CACNB3		30.2394	144.236	104.272	28.3827	112.489	109.824
CACNB4		0	0	0	0	0	0
CACNG4		42.3352	3.31577	4.70401	44.6014	18.4409	17.1037
CACNG6		0	0	0	0	0	0
CACNG8		0	4.97365	0	0	0	0
CACTIN		19.6556	28.184	49.3921	63.8611	23.0511	47.7104
CACUL1		743.89	805.732	658.561	792.689	640.821	703.054
CACYBP		808.905	550.417	952.562	1233.63	742.246	928.103
CAD		489.879	507.312	242.257	353.77	402.933	246.654
CADM1		1.51197	0	7.05601	6.08201	4.61022	2.70059
CADM4		0	9.9473	17.248	2.02734	14.7527	19.8043
CADPS		98.2781	0	0	47.6424	0	0
CADPS2		0	29.8419	6.27201	0	8.2984	18.0039
CAGE1		0	0	0	0	0	4.50098
CALB1		18.1437	1548.46	3607.98	0	1535.2	2167.67
CALB2		69.5507	56.3681	29.0081	2.02734	0	23.4051
CALCA		4.53591	0	0	1.01367	0	0
CALCB		6.04788	0	0	10.1367	0	0
CALCOCO1		7.55986	1.65788	7.05601	6.08201	24.8952	24.3053
CALCOCO2		390.089	134.289	251.665	263.554	158.592	254.756
CALD1		7.55986	0	0.784002	40.5467	1.84409	0.900197
CALHM2		0	0	2.352	5.06834	15.6748	4.50098
CALHM3		1.51197	9.9473	0	16.2187	0.922044	0
CALHM5		0	39.7892	0	0	35.0377	7.20157
CALHM6		0	0	6.27201	0	14.7527	18.9041
CALM1		2388.91	1762.33	1266.95	2408.48	1275.19	1296.28
CALM2		2373.79	1618.09	6892.94	3782	3521.29	5717.15
CALML3		0	0	0	0	0	0
CALML4		30.2394	6.63154	7.84002	21.287	0.922044	0
CALR		3525.92	1788.86	1952.95	3705.97	2653.64	1864.31
CALU		789.249	770.916	710.306	609.215	427.829	595.93
CALY		0	0	0	0	0	0
CAMK1		61.9908	91.1836	3.13601	47.6424	48.8684	13.503
CAMK1D		0	67.9732	43.1201	0	40.57	93.6205
CAMK2B		0	29.8419	1.568	0	5.53227	0.900197
CAMK2D		60.4788	188.999	223.44	48.6561	145.683	138.63
CAMK2G		137.589	106.105	119.168	94.2712	125.398	149.433
CAMK2N1		771.105	358.103	649.937	1025.83	307.041	532.917
CAMK2N2		0	3.31577	7.05601	0	10.1425	8.10177
CAMK4		0	0	0	0	0	0
CAMKK1		25.7035	9.9473	0	43.5878	22.1291	6.30138
CAMKK2		127.006	334.893	240.689	185.501	269.237	300.666
CAMKMT		28.7275	29.8419	54.0961	45.6151	53.4786	24.3053
CAMKV		0	0	0	8.10935	11.9866	0
CAMLG		511.046	528.865	317.521	591.983	479.463	408.689
CAMSAP1		92.2302	107.762	137.2	66.9021	115.256	157.534
CAMSAP2		160.269	203.92	194.432	117.586	165.968	197.143
CAMSAP3		43.8472	8.28942	67.4241	70.9568	22.1291	37.8083
CAMTA1		119.446	195.63	380.241	119.613	277.535	355.578
CAMTA2		110.374	157.499	46.2561	83.1208	87.5942	49.5108
CAND1		326.586	329.919	541.745	389.249	283.068	599.531
CAND2		0	0	1.568	0	7.37635	0
CANT1		1053.84	762.627	972.162	557.518	606.705	874.991
CANX		3720.96	4206.05	3167.37	3172.78	2790.11	3267.71
CAP1		1339.61	1533.54	2475.09	1076.52	1089.86	2092.06
CAP2		0	34.8156	29.7921	0	18.4409	61.2134
CAPG		2172.7	505.655	206.192	1216.4	186.253	155.734
CAPN1		1022.09	465.865	785.57	680.172	432.439	838.983
CAPN10		45.3591	162.473	73.6962	31.4237	39.6479	52.2114
CAPN12		12.0958	41.4471	76.0482	2.02734	66.3872	53.1116
CAPN13		0	0	0	0	0	0
CAPN15		326.586	270.235	198.352	266.595	129.086	166.536
CAPN2		352.289	547.102	672.673	387.221	353.143	403.288
CAPN5		154.221	154.183	137.2	189.556	107.879	72.9159
CAPN6		0	0	0	0	0	0
CAPN7		80.1345	33.1577	98.7842	75.0115	42.414	67.5148
CAPN8		40.8232	59.6838	6.27201	25.3417	2.76613	15.3033
CAPN9		40.8232	0	0	10.1367	2.76613	0
CAPNS1		2264.93	1206.94	1317.12	1292.43	699.832	1172.06
CAPNS2		0	0	0	5.06834	0	0
CAPRIN1		701.555	308.366	373.969	905.206	329.17	336.674
CAPRIN2		51.407	1.65788	13.328	13.1777	14.7527	13.503
CAPS		24.1915	261.946	92.5122	12.164	220.369	119.726
CAPS2		19.6556	33.1577	20.384	59.8065	52.5565	101.722
CAPZA1		796.809	489.076	1385.33	679.158	804.945	1284.58
CAPZA2		117.934	150.867	262.641	253.417	168.734	252.055
CAPZB		272.155	402.866	730.69	496.698	897.149	761.567
CARD10		33.2634	121.026	61.9361	38.5194	140.151	90.0197
CARD11		37.7993	0	0	34.4647	0	0.900197
CARD14		3.02394	16.5788	0.784002	4.05467	18.4409	14.4031
CARD16		0	0	0	0	0	0
CARD19		231.332	200.604	255.585	142.927	224.057	348.376
CARD6		0	9.9473	12.544	1.01367	14.7527	0
CARD8		52.919	24.8683	21.952	19.2597	13.8307	19.8043
CARD9		0	0	4.70401	5.06834	0	2.70059
CARF		33.2634	0	11.76	11.1504	10.1425	9.90216
CARHSP1		538.262	631.654	326.145	280.786	289.522	354.678
CARM1		1106.76	666.469	437.473	752.142	268.315	451.899
CARMIL1		54.431	24.8683	87.8082	104.408	76.5297	81.0177
CARMIL2		7.55986	9.9473	0	5.06834	2.76613	3.60079
CARNMT1		74.0866	26.5261	65.0721	125.695	30.4275	42.3093
CARS		1062.92	1394.28	1032.53	1078.54	715.506	1019.02
CARS2		142.125	218.841	182.672	261.527	142.917	133.229
CASC10		3.02394	24.8683	14.112	41.5604	12.9086	10.8024
CASC3		650.148	550.417	439.825	507.848	391.869	473.504
CASC4		78.6225	87.8678	116.816	124.681	158.592	117.026
CASD1		16.6317	48.0786	19.6	13.1777	47.0243	51.3112
CASK		192.02	44.7629	147.392	324.374	94.9706	116.125
CASKIN1		0	81.2363	0	0	0.922044	0
CASKIN2		71.0626	1.65788	14.112	16.2187	21.207	38.7085
CASP1		4.53591	0	0	0	0	0
CASP10		12.0958	87.8678	21.952	43.5878	69.1533	14.4031
CASP2		374.969	288.472	582.513	316.265	194.551	571.625
CASP3		68.0387	4.97365	58.0161	67.9158	53.4786	72.0157
CASP4		134.565	147.552	54.8801	96.2985	52.5565	54.912
CASP5		15.1197	0	0	0	0	0
CASP6		145.149	19.8946	123.088	206.788	86.6722	118.826
CASP7		12.0958	71.289	87.0242	53.7244	59.9329	65.7144
CASP8		45.3591	18.2367	199.136	284.841	138.307	155.734
CASP8AP2		22.6796	77.9205	94.8642	61.8338	64.5431	120.626
CASP9		4.53591	0	16.464	24.328	47.9463	17.1037
CAST		796.809	571.97	1063.89	1357.3	385.415	765.167
CASTOR1		18.1437	49.7365	7.05601	3.04101	34.1156	0
CASZ1		116.422	198.946	126.224	125.695	180.721	247.554
CAT		774.129	222.156	208.544	745.046	205.616	160.235
CATSPER1		74.0866	8.28942	11.76	13.1777	17.5188	3.60079
CATSPER2		6.04788	8.28942	0	0	0	7.20157
CATSPER3		0	0	0	0	3.68818	9.00197
CATSPERB		0	0	0	0	0	0
CATSPERG		0	0	0	5.06834	0	0
CAV1		25.7035	165.788	715.794	15.205	136.463	469.903
CAV2		136.077	247.025	740.882	54.7381	212.992	662.545
CAV3		0	0	0	0	0	0
CAVIN1		970.685	169.104	164.64	853.509	73.7635	214.247
CAVIN2		0	9.9473	47.8241	0	2.76613	17.1037
CAVIN3		42.3352	0	95.6482	8.10935	20.285	31.5069
CAVIN4		0	0	0	0	0	4.50098
CBARP		42.3352	34.8156	25.0881	17.2324	43.3361	18.0039
CBFA2T2		167.829	155.841	130.928	154.078	101.425	85.5187
CBFA2T3		0	0	0.784002	0	0	4.50098
CBFB		371.945	308.366	277.537	309.169	186.253	222.349
CBL		198.068	157.499	184.24	235.171	182.565	165.636
CBLB		15.1197	64.6575	25.8721	34.4647	40.57	27.9061
CBLC		161.781	124.341	73.6962	170.296	74.6856	72.9159
CBLL1		92.2302	31.4998	124.656	54.7381	86.6722	112.525
CBLN1		0	0	0	0	0	1.80039
CBLN3		0	13.2631	0	0	10.1425	4.50098
CBR1		217.724	104.447	79.1842	154.078	62.699	90.9199
CBR3		0	19.8946	21.168	0	9.22044	6.30138
CBR4		57.4549	51.3944	72.1282	105.422	88.5163	81.0177
CBWD1		87.6943	36.4734	18.032	120.627	36.8818	46.8102
CBWD2		10.5838	16.5788	38.4161	5.06834	35.9597	59.413
CBWD5		33.2634	43.105	36.8481	6.08201	54.4006	49.5108
CBX1		323.562	550.417	490.001	481.493	460.1	486.106
CBX2		117.934	66.3154	29.7921	67.9158	35.0377	23.4051
CBX3		4230.5	6064.54	4990.17	3192.04	4588.09	4461.38
CBX4		501.974	620.049	392.001	431.823	457.334	415.891
CBX5		300.882	628.338	445.313	196.652	367.896	468.102
CBX6		628.98	3763.4	1878.47	538.258	3178.29	1650.06
CBX7		7.55986	24.8683	55.6641	10.1367	59.9329	35.1077
CBX8		42.3352	11.6052	29.7921	18.246	47.0243	47.7104
CBY1		84.6704	150.867	58.0161	41.5604	139.229	84.6185
CC2D1A		75.5986	152.525	65.0721	53.7244	60.8549	115.225
CC2D1B		1.51197	9.9473	17.248	33.4511	12.9086	42.3093
CC2D2A		21.1676	11.6052	5.48801	45.6151	47.9463	30.6067
CCAR1		887.527	679.732	758.914	934.603	815.087	748.964
CCAR2		15.1197	0	47.8241	17.2324	30.4275	54.0118
CCBE1		0	0	0.784002	0	0	0
CCDC102A		28.7275	34.8156	10.192	0	23.0511	15.3033
CCDC106		1.51197	0	7.84002	0	18.4409	3.60079
CCDC107		137.589	53.0523	54.0961	57.7791	39.6479	50.411
CCDC110		0	9.9473	0	0	6.45431	1.80039
CCDC112		40.8232	36.4734	66.6401	101.367	32.2716	86.4189
CCDC113		12.0958	54.7102	47.8241	46.6288	44.2581	54.912
CCDC115		192.02	149.21	317.521	206.788	371.584	235.852
CCDC116		0	0	0	0	3.68818	0
CCDC117		0	0	4.70401	4.05467	0	10.8024
CCDC12		223.772	127.657	123.088	332.483	189.019	103.523
CCDC120		185.972	56.3681	43.1201	143.941	34.1156	46.8102
CCDC121		7.55986	0	1.568	0	11.0645	12.6028
CCDC122		15.1197	48.0786	21.168	5.06834	4.61022	27.9061
CCDC124		176.901	160.815	84.6722	136.845	107.879	88.2193
CCDC125		13.6077	36.4734	15.68	9.12302	16.5968	13.503
CCDC126		22.6796	36.4734	25.8721	12.164	32.2716	38.7085
CCDC127		57.4549	295.103	151.312	57.7791	192.707	152.133
CCDC130		140.613	260.288	143.472	116.572	107.879	119.726
CCDC134		12.0958	4.97365	7.84002	23.3144	14.7527	8.10177
CCDC136		0	0	3.92001	4.05467	0.922044	0
CCDC137		444.52	210.551	163.856	211.857	114.334	172.838
CCDC138		52.919	3.31577	18.032	36.4921	13.8307	29.7065
CCDC14		98.2781	248.683	149.744	88.1892	151.215	148.532
CCDC142		114.91	164.131	40.7681	129.75	74.6856	71.1155
CCDC146		0	0	0	3.04101	11.9866	8.10177
CCDC148		0	0	4.70401	0	10.1425	0
CCDC149		0	11.6052	32.1441	0	18.4409	5.40118
CCDC15		27.2155	36.4734	10.976	9.12302	10.1425	9.90216
CCDC150		51.407	13.2631	14.896	13.1777	9.22044	12.6028
CCDC151		0	38.1313	1.568	0	10.1425	0
CCDC153		0	0	4.70401	2.02734	4.61022	3.60079
CCDC157		4.53591	0	11.76	0	11.0645	7.20157
CCDC159		0	0	3.13601	0	1.84409	3.60079
CCDC167		204.116	202.262	135.632	181.447	216.68	112.525
CCDC17		0	0	7.05601	0	0	6.30138
CCDC170		12.0958	0	0	0	0	0
CCDC171		12.0958	0	6.27201	0	0.922044	2.70059
CCDC174		69.5507	212.209	133.28	61.8338	148.449	71.1155
CCDC175		7.55986	0	0	25.3417	0	0
CCDC18		28.7275	58.0259	37.6321	15.205	29.5054	33.3073
CCDC183		0	74.6048	0	10.1367	5.53227	10.8024
CCDC186		303.906	656.522	383.377	230.103	763.453	308.768
CCDC187		7.55986	0	7.05601	16.2187	8.2984	4.50098
CCDC188		0	11.6052	0	0	15.6748	0.900197
CCDC189		9.07183	9.9473	7.84002	0	0	9.90216
CCDC191		9.07183	13.2631	3.92001	0	26.7393	40.5089
CCDC192		0	9.9473	0	0	1.84409	0
CCDC196		0	0	0	0	0	0
CCDC198		0	14.921	0	0	0.922044	3.60079
CCDC22		184.46	107.762	113.68	56.7654	75.6076	100.822
CCDC24		54.431	38.1313	38.4161	6.08201	93.1265	46.8102
CCDC25		241.915	377.998	253.233	350.729	380.804	224.149
CCDC28A		111.886	67.9732	137.2	99.3395	153.981	157.534
CCDC28B		65.0148	182.367	29.7921	36.4921	94.9706	33.3073
CCDC3		0	0	0	25.3417	0	0
CCDC30		3.02394	0	5.48801	0	11.0645	0
CCDC32		105.838	124.341	90.9442	168.269	102.347	66.6146
CCDC34		379.505	225.472	207.76	426.755	158.592	219.648
CCDC40		0	9.9473	2.352	0	10.1425	14.4031
CCDC43		195.044	159.157	146.608	202.734	153.059	143.131
CCDC47		551.869	363.077	296.353	452.096	328.248	354.678
CCDC50		282.739	212.209	248.529	229.089	224.057	149.433
CCDC51		185.972	134.289	48.6081	163.201	74.6856	65.7144
CCDC57		81.6464	165.788	29.7921	21.287	105.113	47.7104
CCDC58		134.565	177.394	221.872	228.075	234.199	217.848
CCDC59		433.936	409.497	498.625	396.344	355.909	506.811
CCDC6		332.634	129.315	511.169	331.47	281.224	333.073
CCDC61		28.7275	9.9473	15.68	13.1777	28.5834	18.0039
CCDC62		0	0	3.92001	0	0	0
CCDC66		81.6464	16.5788	43.9041	69.9431	35.9597	39.6087
CCDC68		15.1197	0	6.27201	20.2734	0	11.7026
CCDC69		46.8711	91.1836	24.3041	30.4101	27.6613	16.2035
CCDC7		1.51197	0	10.976	14.1914	0	8.10177
CCDC71		250.987	198.946	100.352	122.654	88.5163	78.3171
CCDC71L		37.7993	9.9473	95.6482	85.1482	32.2716	89.1195
CCDC74A		1.51197	0	3.13601	1.01367	4.61022	6.30138
CCDC74B		0	0	0	0	0	0
CCDC77		21.1676	6.63154	28.2241	31.4237	19.3629	47.7104
CCDC80		161.781	8.28942	32.9281	241.253	29.5054	17.1037
CCDC81		0	0	0	0	0.922044	2.70059
CCDC82		89.2063	76.2627	72.1282	84.1345	58.0888	45.91
CCDC84		214.7	64.6575	55.6641	263.554	45.1802	65.7144
CCDC85B		160.269	106.105	72.1282	140.9	36.8818	72.0157
CCDC85C		136.077	84.5521	103.488	97.3122	153.981	72.0157
CCDC86		287.275	150.867	112.112	305.114	115.256	126.928
CCDC87		0	0	0.784002	0	0	0
CCDC88A		0	84.5521	8.62402	4.05467	90.3603	13.503
CCDC88B		28.7275	72.9469	10.192	13.1777	83.906	10.8024
CCDC88C		220.748	336.55	174.832	87.1755	254.484	162.035
CCDC9		75.5986	11.6052	76.8322	58.7928	14.7527	45.91
CCDC90B		231.332	127.657	246.177	294.978	239.732	242.153
CCDC91		196.556	116.052	154.448	236.185	131.852	134.129
CCDC92		33.2634	38.1313	109.76	20.2734	65.4652	122.427
CCDC93		69.5507	61.3417	118.384	95.2849	94.0485	62.1136
CCDC94		143.637	71.289	65.8561	106.435	56.2447	66.6146
CCDC96		0	0	4.70401	2.02734	0	1.80039
CCDC97		125.494	58.0259	42.3361	55.7518	31.3495	85.5187
CCDC9B		83.1584	49.7365	46.2561	31.4237	29.5054	25.2055
CCHCR1		37.7993	107.762	38.4161	78.0525	45.1802	48.6106
CCL15		10.5838	0	0.784002	25.3417	0	0
CCL2		0	0	0	0	0	0
CCL20		4.53591	125.999	217.952	82.1072	666.638	252.955
CCL22		4.53591	0	0	0	0	0
CCL26		19.6556	24.8683	27.4401	6.08201	35.9597	15.3033
CCL28		0	1.65788	0	0	3.68818	0
CCL5		0	0	0	0	0	0
CCM2		173.877	203.92	199.136	136.845	76.5297	125.127
CCM2L		25.7035	0	0	0	1.84409	0
CCNA2		418.816	170.762	137.2	366.948	91.2824	115.225
CCNB1		600.253	379.655	607.601	498.725	343.923	636.439
CCNB1IP1		133.053	147.552	141.904	221.993	335.624	127.828
CCNB2		462.663	227.13	268.913	488.588	301.509	291.664
CCNB3		21.1676	0	0	0	0.922044	0
CCNC		556.405	195.63	290.081	456.151	356.831	326.771
CCND1		2913.57	994.73	2787.91	3729.29	1350.8	2591.67
CCND2		10.5838	1.65788	3.13601	73.9978	0	0.900197
CCND3		390.089	303.393	653.857	266.595	289.522	732.76
CCNDBP1		75.5986	86.21	83.8882	88.1892	161.358	107.123
CCNE1		260.059	58.0259	148.176	203.747	32.2716	101.722
CCNE2		21.1676	0	59.5841	26.3554	24.8952	54.912
CCNF		612.348	305.051	92.5122	114.545	115.256	131.429
CCNG1		151.197	74.6048	119.168	245.308	84.8281	143.131
CCNG2		95.2542	92.8415	151.312	70.9568	129.086	189.041
CCNH		34.7753	14.921	101.92	154.078	82.984	121.527
CCNI		949.518	2040.86	2110.53	1211.33	2684.07	2170.37
CCNI2		12.0958	11.6052	19.6	15.205	21.207	36.9081
CCNJ		6.04788	6.63154	35.2801	21.287	8.2984	26.1057
CCNJL		12.0958	125.999	141.904	6.08201	84.8281	86.4189
CCNK		166.317	237.077	200.704	162.187	205.616	138.63
CCNL1		355.313	508.97	410.817	369.989	812.321	451.899
CCNL2		148.173	409.497	358.289	108.463	285.834	324.071
CCNO		65.0148	8.28942	46.2561	59.8065	28.5834	61.2134
CCNQ		119.446	111.078	179.536	243.28	102.347	152.133
CCNT1		196.556	149.21	183.456	140.9	140.151	207.945
CCNT2		60.4788	66.3154	72.1282	109.476	94.9706	49.5108
CCNY		303.906	290.13	459.425	418.645	382.648	426.693
CCNYL1		90.7183	66.3154	45.4721	33.4511	88.5163	57.6126
CCP110		117.934	248.683	173.264	111.504	235.121	235.852
CCPG1		0	29.8419	14.896	5.06834	70.9974	41.4091
CCR1		27.2155	0	6.27201	22.3007	0	3.60079
CCR10		0	0	0	0	3.68818	0.900197
CCR3		0	1.65788	12.544	0	5.53227	0
CCRL2		0	0	0	1.01367	0	0
CCS		151.197	135.946	98.0002	110.49	152.137	66.6146
CCSAP		80.1345	29.8419	42.3361	58.7928	23.9732	35.1077
CCSER1		0	26.5261	7.05601	3.04101	14.7527	1.80039
CCSER2		48.3831	71.289	160.72	52.7108	156.748	122.427
CCT2		1873.33	953.283	2414.73	2410.5	1243.84	2477.34
CCT3		2440.32	2292.85	2104.26	2747.04	2089.35	2097.46
CCT4		1610.25	1458.94	2803.59	2355.77	2889.69	2764.5
CCT5		2996.73	4313.81	3378.26	2843.34	3453.06	3336.13
CCT6A		2026.04	1986.14	2529.19	2238.18	1824.73	2426.03
CCT6B		0	8.28942	0	14.1914	0	0
CCT7		2886.35	2922.85	2549.57	2728.8	2499.66	2579.06
CCT8		1933.81	1586.59	1916.1	1703.98	1654.15	1657.26
CCZ1		117.934	195.63	574.673	169.283	306.119	502.31
CCZ1B		57.4549	34.8156	104.272	120.627	87.5942	108.024
CD109		12.0958	137.604	675.025	6.08201	122.632	416.791
CD14		10.5838	18.2367	7.05601	1.01367	11.9866	9.00197
CD151		954.054	651.548	531.553	909.261	472.087	456.4
CD163L1		0	0	1.568	0	0	0
CD164		382.529	273.551	727.554	668.008	412.154	718.357
CD164L2		0	0	0	0	5.53227	4.50098
CD177		0	316.656	0	0	107.879	0
CD19		7.55986	9.9473	7.84002	12.164	21.207	18.0039
CD22		0	0	0	0	0	0
CD226		0	0	3.13601	0	0	0
CD24		1044.77	452.602	1501.36	1071.45	346.689	1055.03
CD244		0	0	0	8.10935	0	0
CD247		37.7993	4.97365	0.784002	0	0	5.40118
CD274		9.07183	0	25.0881	10.1367	0	7.20157
CD276		423.352	298.419	250.881	476.424	259.094	174.638
CD2AP		281.227	220.499	225.792	250.376	198.24	239.452
CD2BP2		293.322	247.025	285.377	256.458	294.132	269.159
CD300C		4.53591	0	0	8.10935	0	0
CD302		7.55986	8.28942	0.784002	5.06834	7.37635	8.10177
CD320		322.05	343.182	170.128	253.417	264.627	145.832
CD33		13.6077	0	0	0	0	0
CD36		0	0	0	8.10935	0	0
CD38		0	0	0	0	0	0
CD3EAP		196.556	127.657	171.696	147.996	67.3092	146.732
CD40		6.04788	0	0	14.1914	0	0
CD44		737.842	590.207	49.3921	1221.47	496.982	42.3093
CD46		615.372	487.418	923.554	743.019	746.856	880.392
CD47		120.958	185.683	170.912	102.381	204.694	90.0197
CD52		0	13.2631	0	0	0	0
CD55		433.936	64.6575	210.112	411.549	97.7367	116.125
CD58		96.7662	117.71	232.848	93.2575	94.9706	162.035
CD59		799.833	457.576	533.905	1291.41	484.995	341.175
CD6		0	14.921	4.70401	0	22.1291	3.60079
CD63		5769.68	6611.64	7534.26	4610.17	8255.06	7676.88
CD68		33.2634	54.7102	16.464	1.01367	35.9597	11.7026
CD70		0	4.97365	3.13601	0	3.68818	8.10177
CD72		0	0	1.568	1.01367	0	1.80039
CD74		104.326	487.418	64.2881	118.599	389.103	36.9081
CD81		3755.74	2473.56	2112.1	3154.54	1866.22	2183.88
CD82		1465.1	596.838	234.416	811.949	378.038	269.159
CD83		19.6556	121.026	58.8001	2.02734	106.035	50.411
CD8A		0	11.6052	8.62402	2.02734	9.22044	2.70059
CD8B		4.53591	0	6.27201	0	23.9732	16.2035
CD9		214.7	203.92	4035.26	1858.05	2123.47	3872.65
CD96		9.07183	0	0	0	0	0
CD99		146.661	71.289	350.449	286.868	251.718	333.973
CD99L2		81.6464	31.4998	36.8481	32.4374	35.9597	51.3112
CDA		187.484	159.157	180.32	126.709	109.723	133.229
CDADC1		40.8232	24.8683	47.8241	48.6561	79.2958	56.7124
CDAN1		43.8472	33.1577	10.976	29.3964	23.0511	8.10177
CDC123		465.687	285.156	459.425	611.242	591.952	505.01
CDC14A		3.02394	1.65788	6.27201	18.246	7.37635	13.503
CDC14B		142.125	36.4734	48.6081	146.982	62.699	36.0079
CDC16		66.5267	172.42	112.896	60.8201	129.086	111.624
CDC20		501.974	426.076	631.121	447.028	313.495	636.439
CDC23		136.077	137.604	317.521	239.226	170.578	341.175
CDC25A		202.604	87.8678	114.464	190.57	65.4652	100.822
CDC25B		722.722	1699.33	928.258	532.176	1027.16	852.486
CDC25C		213.188	97.8152	103.488	108.463	67.3092	71.1155
CDC26		3.02394	0	5.48801	5.06834	4.61022	1.80039
CDC27		316.002	253.656	318.305	346.675	255.406	382.584
CDC34		1262.5	701.285	584.865	876.823	462.866	461.801
CDC37		2922.64	2939.43	2180.31	2027.34	1194.97	1793.19
CDC37L1		39.3112	62.9996	69.7761	129.75	45.1802	57.6126
CDC40		98.2781	101.131	76.0482	103.394	85.7501	132.329
CDC42		560.941	314.998	772.242	854.523	766.219	784.972
CDC42BPA		305.418	74.6048	203.056	497.711	62.699	177.339
CDC42BPB		188.996	215.525	268.913	192.597	190.863	216.947
CDC42BPG		134.565	26.5261	52.5281	82.1072	46.1022	38.7085
CDC42EP1		57.4549	109.42	29.7921	49.6698	93.1265	27.0059
CDC42EP2		71.0626	225.472	84.6722	73.9978	130.008	36.0079
CDC42EP3		24.1915	300.077	380.241	114.545	396.479	360.979
CDC42EP4		33.2634	84.5521	133.28	83.1208	193.629	134.129
CDC42EP5		37.7993	101.131	29.7921	8.10935	31.3495	21.6047
CDC42SE1		308.442	359.761	959.618	692.336	579.044	712.056
CDC42SE2		394.624	440.997	418.657	448.042	347.611	401.488
CDC45		43.8472	41.4471	93.2962	41.5604	77.4517	130.529
CDC5L		246.451	192.315	340.257	180.433	173.344	314.169
CDC6		429.4	127.657	168.56	408.508	99.5808	203.444
CDC7		12.0958	13.2631	39.2001	13.1777	32.2716	15.3033
CDC73		201.092	198.946	202.272	214.898	147.527	141.331
CDCA2		117.934	29.8419	64.2881	109.476	45.1802	44.1096
[truncated: 11,932 more rows]
